# Supplementary material for: (5,7,7,12,14,14-Hexamethyl-1,4,8,11-tetra­azacyclo­tetra­deca-4,11-diene-κ4 N 1,N 4,N 8,N 11)(thio­cyanato-κS)nickel(II) perchlorate monohydrate
Source: Acta Crystallogr Sect E Struct Rep Online. 2009 May 20;65(Pt 6):m668. doi: 10.1107/S1600536809018091 (PMC2969755; doi:10.1107/S1600536809018091)
Supplement: Supplementary file 1 [file e-65-0m668-sup1.cif]

##############################################################################
###                                                                        ###
###        Electronic paper (Acta Crystallographica Section E)             ###
###                                                                        ###
##############################################################################
#                                                                            #
# This CIF contains the data in a paper accepted for publication in Acta     #
# Crystallographica Section E. It conforms to the requirements of Notes      #
# for Authors for Section E, and has been peer reviewed under the auspices   #
# of the IUCr Commission on Journals.                                        #
#                                                                            #
# Full details of the Crystallographic Information File format               #
# are given in the paper "The Crystallographic Information File (CIF):       #
# a New Standard Archive File for Crystallography" by S. R. Hall, F. H.      #
# Allen and I. D. Brown [Acta Cryst. (1991), A47, 655-685].                  #
#                                                                            #
# The current version of the core CIF dictionary is obtainable from          #
# ftp://ftp.iucr.org/pub/cif_core.dic. The current version number is 2.4.    #
#                                                                            #
# Software is freely available for graphical display of the structure(s) in  #
# this CIF.  For information consult the CIF home page http://www.iucr.org/  #
# cif/home.html                                                              #
#                                                                            #
# This file may be used for bona fide research purposes within the           #
# scientific community so long as proper attribution is given to the journal # 
# article from which it was obtained.                                        #
#                                                                            #
##############################################################################
                                             
data_I
_audit_creation_method     SHELXL-97
_chemical_name_systematic
;
(5,7,7,12,14,14-Hexamethyl-1,4,8,11-tetraazacyclotetradeca-4,11-diene-
\k^4^<i>N</i>^1^,<i>N</i>^4^,<i>N</i>^8^,<i>N</i>^11^)(thiocyanato-
\kS)nickel(II) perchlorate monohydrate
;
_chemical_name_common     ?
_chemical_formula_moiety     'C17 H32 N5 Ni S +, Cl O4 -, H2 O'
_chemical_formula_sum     'C17 H34 Cl N5 Ni O5 S'
_chemical_formula_iupac     '[Ni (N C S) (C16 H32 N4)] Cl O4, H2 O'
_chemical_formula_weight     514.71
_chemical_melting_point     ?
_symmetry_cell_setting     Triclinic
_symmetry_space_group_name_H-M     'P -1'
_symmetry_space_group_name_Hall     '-P 1'
loop_
    _symmetry_equiv_pos_as_xyz
    'x, y, z'
    '-x, -y, -z'
_cell_length_a     7.2678(11)
_cell_length_b     8.9998(13)
_cell_length_c     19.513(2)
_cell_angle_alpha     84.1430(10)
_cell_angle_beta     87.005(2)
_cell_angle_gamma     67.3480(10)
_cell_volume     1171.6(3)
_cell_formula_units_Z     2
_cell_measurement_reflns_used     2923
_cell_measurement_theta_min     2.462
_cell_measurement_theta_max     27.666
_cell_measurement_temperature     291(2)
_exptl_crystal_description     block
_exptl_crystal_colour     green
_exptl_crystal_size_max     0.49
_exptl_crystal_size_mid     0.40
_exptl_crystal_size_min     0.39
_exptl_crystal_density_diffrn     1.459
_exptl_crystal_density_meas     ?
_exptl_crystal_density_method     'not measured'
_exptl_crystal_F_000     544
_exptl_absorpt_coefficient_mu     1.068
_exptl_absorpt_correction_type     multi-scan
_exptl_absorpt_process_details     '(SADABS; Bruker, 2000)'
_exptl_absorpt_correction_T_min     0.6226
_exptl_absorpt_correction_T_max     0.6808
_exptl_special_details
;
The structure was solved by direct methods (Bruker, 2000) and successive
difference Fourier syntheses.
;
_diffrn_ambient_temperature     291(2)
_diffrn_radiation_type     MoK\a
_diffrn_radiation_wavelength     0.71073
_diffrn_radiation_source     'fine-focus sealed tube'
_diffrn_radiation_monochromator     graphite
_diffrn_measurement_device_type     'Bruker SMART CCD area-detector'
_diffrn_measurement_method     '\f and \w'
_diffrn_detector_area_resol_mean     ?
_diffrn_reflns_number     6103
_diffrn_reflns_av_R_equivalents     0.0187
_diffrn_reflns_av_sigmaI/netI     0.0384
_diffrn_reflns_theta_min     2.10
_diffrn_reflns_theta_max     25.01
_diffrn_reflns_theta_full     25.01
_diffrn_measured_fraction_theta_max     0.983
_diffrn_measured_fraction_theta_full     0.983
_diffrn_reflns_limit_h_min     -8
_diffrn_reflns_limit_h_max     8
_diffrn_reflns_limit_k_min     -10
_diffrn_reflns_limit_k_max     8
_diffrn_reflns_limit_l_min     -23
_diffrn_reflns_limit_l_max     16
_diffrn_standards_number     ?
_diffrn_standards_interval_count     ?
_diffrn_standards_interval_time     ?
_diffrn_standards_decay_%     ?
_refine_special_details
;
Refinement of <i>F</i>^2^ against ALL reflections. The weighted <i>R</i>-factor
<i>wR</i> and goodness of fit <i>S</i> are based on <i>F</i>^2^, conventional
<i>R</i>-factors <i>R</i> are based on <i>F</i>, with <i>F</i> set to zero for
negative <i>F</i>^2^. The threshold expression of <i>F</i>^2^ >
\s(<i>F</i>^2^) is used only for calculating <i>R</i>-factors(gt) <i>etc</i>.
and is not relevant to the choice of reflections for refinement.
<i>R</i>-factors based on <i>F</i>^2^ are statistically about twice as large
as those based on <i>F</i>, and <i>R</i>- factors based on ALL data will be
even larger.
;
_reflns_number_total     4062
_reflns_number_gt     3247
_reflns_threshold_expression     I>2\s(I)
_refine_ls_structure_factor_coef     Fsqd
_refine_ls_matrix_type     full
_refine_ls_R_factor_all     0.0550
_refine_ls_R_factor_gt     0.0405
_refine_ls_wR_factor_gt     0.0986
_refine_ls_wR_factor_ref     0.1087
_refine_ls_goodness_of_fit_ref     1.030
_refine_ls_restrained_S_all     1.030
_refine_ls_number_reflns     4062
_refine_ls_number_parameters     299
_refine_ls_number_restraints     0
_refine_ls_hydrogen_treatment     constr
_refine_ls_weighting_scheme     calc
_refine_ls_weighting_details
         'calc w=1/[\s^2^(Fo^2^)+(0.0501P)^2^+0.9082P] where P=(Fo^2^+2Fc^2^)/3'
_atom_sites_solution_hydrogens     geom
_atom_sites_solution_primary     direct
_atom_sites_solution_secondary     difmap
_refine_ls_shift/su_max     0.001
_refine_ls_shift/su_mean     0.000
_refine_diff_density_max     0.528
_refine_diff_density_min     -0.895
_refine_ls_extinction_method     none
_refine_ls_extinction_coef     ?
loop_
    _atom_type_symbol
    _atom_type_description
    _atom_type_scat_dispersion_real
    _atom_type_scat_dispersion_imag
    _atom_type_scat_source
    'C' 'C' 0.0033 0.0016
                         'International Tables Vol C Tables 4.2.6.8 and 6.1.1.4'
    'H' 'H' 0.0000 0.0000
                         'International Tables Vol C Tables 4.2.6.8 and 6.1.1.4'
    'N' 'N' 0.0061 0.0033
                         'International Tables Vol C Tables 4.2.6.8 and 6.1.1.4'
    'O' 'O' 0.0106 0.0060
                         'International Tables Vol C Tables 4.2.6.8 and 6.1.1.4'
    'Ni' 'Ni' 0.3393 1.1124
                         'International Tables Vol C Tables 4.2.6.8 and 6.1.1.4'
    'S' 'S' 0.1246 0.1234
                         'International Tables Vol C Tables 4.2.6.8 and 6.1.1.4'
    'Cl' 'Cl' 0.1484 0.1585
                         'International Tables Vol C Tables 4.2.6.8 and 6.1.1.4'
_computing_data_collection     'SMART (Bruker, 2000)'
_computing_cell_refinement     'SAINT (Bruker, 2000)'
_computing_data_reduction     'SAINT (Bruker, 2000)'
_computing_structure_solution     'SHELXTL (Sheldrick, 2008)'
_computing_structure_refinement     'SHELXTL (Sheldrick, 2008)'
_computing_molecular_graphics     'SHELXTL (Sheldrick, 2008)'
_computing_publication_material     'SHELXTL (Sheldrick, 2008)'
loop_
    _atom_site_type_symbol
    _atom_site_label
    _atom_site_fract_x
    _atom_site_fract_y
    _atom_site_fract_z
    _atom_site_U_iso_or_equiv
    _atom_site_adp_type
    _atom_site_calc_flag
    _atom_site_refinement_flags
    _atom_site_occupancy
    _atom_site_disorder_assembly
    _atom_site_disorder_group
    Ni Ni1 0.30773(6) 0.73405(4) 0.74822(2) 0.03298(14) Uani d . 1 . .
    S S1 0.77119(17) 0.55310(15) 0.69389(7) 0.0742(3) Uani d . 1 . .
    Cl Cl1 0.83588(13) 0.23413(11) 0.87389(5) 0.0488(2) Uani d . 1 . .
    N N1 0.3810(4) 0.8445(3) 0.81175(14) 0.0369(6) Uani d . 1 . .
    N N2 0.3265(4) 0.5584(3) 0.81554(13) 0.0358(6) Uani d . 1 . .
    H H2 0.4585 0.5040 0.8246 0.043 Uiso calc R 1 . .
    N N3 0.2600(4) 0.6153(3) 0.68168(14) 0.0370(6) Uani d . 1 . .
    N N4 0.2731(4) 0.9145(3) 0.68173(13) 0.0358(6) Uani d . 1 . .
    H H4 0.3769 0.8812 0.6512 0.043 Uiso calc R 1 . .
    N N5 0.6503(6) 0.7714(6) 0.5780(2) 0.0895(13) Uani d . 1 . .
    O O1 1.0226(5) 0.1857(5) 0.8446(3) 0.1262(16) Uani d . 1 A .
    O O2 0.758(4) 0.401(3) 0.8792(15) 0.103(6) Uani d P 0.61(4) A 1
    O O3 0.698(3) 0.198(3) 0.8398(14) 0.115(7) Uani d P 0.61(4) A 1
    O O4 0.889(5) 0.1340(19) 0.9359(6) 0.151(8) Uani d P 0.61(4) A 1
    O O2' 0.765(6) 0.150(3) 0.9228(18) 0.125(11) Uani d P 0.39(4) A 2
    O O3' 0.724(6) 0.244(5) 0.8153(16) 0.132(12) Uani d P 0.39(4) A 2
    O O4' 0.774(7) 0.381(6) 0.9037(19) 0.101(10) Uani d P 0.39(4) A 2
    O O5 0.4522(5) 0.8714(5) 0.44382(19) 0.1003(11) Uani d . 1 . .
    H H5F 0.5099 0.8396 0.4824 0.120 Uiso d R 1 . .
    H H5G 0.4217 0.9727 0.4365 0.120 Uiso d R 1 . .
    C C1 0.4568(6) 0.9196(5) 0.9214(2) 0.0567(10) Uani d . 1 . .
    H H1A 0.5602 0.9470 0.8977 0.085 Uiso calc R 1 . .
    H H1B 0.5066 0.8575 0.9642 0.085 Uiso calc R 1 . .
    H H1C 0.3455 1.0168 0.9303 0.085 Uiso calc R 1 . .
    C C2 0.3917(5) 0.8227(4) 0.87771(17) 0.0393(7) Uani d . 1 . .
    C C3 0.3413(5) 0.6913(4) 0.91705(18) 0.0470(8) Uani d . 1 . .
    H H3A 0.2667 0.7355 0.9579 0.056 Uiso calc R 1 . .
    H H3B 0.4658 0.6070 0.9327 0.056 Uiso calc R 1 . .
    C C4 0.2248(5) 0.6103(4) 0.88317(17) 0.0423(8) Uani d . 1 . .
    C C5 0.0098(5) 0.7264(5) 0.8714(2) 0.0587(10) Uani d . 1 . .
    H H5A 0.0078 0.8222 0.8442 0.088 Uiso calc R 1 . .
    H H5B -0.0551 0.7550 0.9150 0.088 Uiso calc R 1 . .
    H H5C -0.0589 0.6753 0.8476 0.088 Uiso calc R 1 . .
    C C6 0.2333(6) 0.4619(5) 0.9316(2) 0.0595(10) Uani d . 1 . .
    H H6A 0.1473 0.4156 0.9148 0.089 Uiso calc R 1 . .
    H H6B 0.1902 0.4942 0.9770 0.089 Uiso calc R 1 . .
    H H6C 0.3676 0.3832 0.9332 0.089 Uiso calc R 1 . .
    C C7 0.2598(6) 0.4456(4) 0.78297(19) 0.0482(9) Uani d . 1 . .
    H H7A 0.1158 0.4814 0.7863 0.058 Uiso calc R 1 . .
    H H7B 0.3180 0.3379 0.8063 0.058 Uiso calc R 1 . .
    C C8 0.3252(6) 0.4434(4) 0.70907(19) 0.0493(9) Uani d . 1 . .
    H H8A 0.4689 0.3895 0.7052 0.059 Uiso calc R 1 . .
    H H8B 0.2635 0.3874 0.6840 0.059 Uiso calc R 1 . .
    C C9 0.2099(7) 0.5436(5) 0.5678(2) 0.0617(11) Uani d . 1 . .
    H H9A 0.3387 0.4569 0.5687 0.093 Uiso calc R 1 . .
    H H9B 0.1862 0.5996 0.5226 0.093 Uiso calc R 1 . .
    H H9C 0.1092 0.5004 0.5794 0.093 Uiso calc R 1 . .
    C C10 0.2029(5) 0.6592(4) 0.61938(17) 0.0404(8) Uani d . 1 . .
    C C11 0.1245(5) 0.8328(4) 0.59141(17) 0.0432(8) Uani d . 1 . .
    H H11A 0.0002 0.8546 0.5685 0.052 Uiso calc R 1 . .
    H H11B 0.2179 0.8455 0.5562 0.052 Uiso calc R 1 . .
    C C12 0.0857(5) 0.9639(4) 0.64053(16) 0.0394(7) Uani d . 1 . .
    C C13 -0.0909(5) 0.9766(4) 0.68875(18) 0.0466(8) Uani d . 1 . .
    H H13A -0.0751 0.8710 0.7093 0.070 Uiso calc R 1 . .
    H H13B -0.2121 1.0222 0.6631 0.070 Uiso calc R 1 . .
    H H13C -0.0965 1.0448 0.7242 0.070 Uiso calc R 1 . .
    C C14 0.0433(6) 1.1253(4) 0.5974(2) 0.0554(10) Uani d . 1 . .
    H H14A 0.0124 1.2101 0.6275 0.083 Uiso calc R 1 . .
    H H14B -0.0678 1.1476 0.5680 0.083 Uiso calc R 1 . .
    H H14C 0.1587 1.1194 0.5698 0.083 Uiso calc R 1 . .
    C C15 0.2952(6) 1.0464(4) 0.71649(18) 0.0473(9) Uani d . 1 . .
    H H15A 0.1677 1.1145 0.7353 0.057 Uiso calc R 1 . .
    H H15B 0.3427 1.1128 0.6838 0.057 Uiso calc R 1 . .
    C C16 0.4423(6) 0.9688(4) 0.77314(19) 0.0487(9) Uani d . 1 . .
    H H16A 0.5759 0.9194 0.7542 0.058 Uiso calc R 1 . .
    H H16B 0.4409 1.0486 0.8032 0.058 Uiso calc R 1 . .
    C C17 0.7045(6) 0.6772(5) 0.6252(3) 0.0621(11) Uani d . 1 . .
loop_
    _atom_site_aniso_label
    _atom_site_aniso_U_11
    _atom_site_aniso_U_22
    _atom_site_aniso_U_33
    _atom_site_aniso_U_12
    _atom_site_aniso_U_13
    _atom_site_aniso_U_23
    Ni1 0.0374(2) 0.0284(2) 0.0350(2) -0.01414(17) 0.00074(17) -0.00531(16)
    S1 0.0542(6) 0.0768(8) 0.0868(9) -0.0221(6) -0.0052(6) 0.0040(6)
    Cl1 0.0432(5) 0.0483(5) 0.0450(5) -0.0061(4) 0.0094(4) -0.0117(4)
    N1 0.0370(14) 0.0317(14) 0.0435(16) -0.0140(12) 0.0022(12) -0.0078(12)
    N2 0.0340(14) 0.0309(14) 0.0409(15) -0.0111(11) -0.0024(11) -0.0012(11)
    N3 0.0396(15) 0.0305(14) 0.0428(16) -0.0149(12) 0.0008(12) -0.0070(12)
    N4 0.0425(15) 0.0315(14) 0.0356(15) -0.0164(12) 0.0068(12) -0.0078(11)
    N5 0.071(3) 0.098(3) 0.082(3) -0.017(2) 0.000(2) 0.007(3)
    O1 0.070(2) 0.144(4) 0.160(4) -0.029(2) 0.041(2) -0.062(3)
    O2 0.083(7) 0.074(6) 0.143(16) -0.012(5) -0.027(11) -0.026(10)
    O3 0.078(5) 0.119(9) 0.169(19) -0.053(6) -0.008(9) -0.040(11)
    O4 0.158(16) 0.151(8) 0.071(5) 0.013(9) -0.002(7) 0.027(5)
    O2' 0.13(2) 0.110(13) 0.125(17) -0.050(13) 0.048(15) -0.002(11)
    O3' 0.121(19) 0.15(2) 0.081(13) 0.002(13) -0.035(11) -0.040(12)
    O4' 0.10(2) 0.10(2) 0.104(17) -0.026(15) 0.031(14) -0.071(17)
    O5 0.106(3) 0.114(3) 0.085(3) -0.045(2) -0.019(2) -0.004(2)
    C1 0.063(2) 0.063(2) 0.049(2) -0.026(2) -0.0088(19) -0.0173(19)
    C2 0.0320(16) 0.0397(18) 0.0408(19) -0.0060(14) 0.0001(14) -0.0115(15)
    C3 0.051(2) 0.052(2) 0.0383(19) -0.0191(17) 0.0002(16) -0.0057(16)
    C4 0.0389(18) 0.0453(19) 0.0405(19) -0.0151(15) 0.0031(15) 0.0002(15)
    C5 0.042(2) 0.065(3) 0.061(3) -0.0130(18) 0.0071(18) -0.003(2)
    C6 0.063(2) 0.065(3) 0.053(2) -0.032(2) 0.0009(19) 0.0119(19)
    C7 0.058(2) 0.0326(18) 0.058(2) -0.0216(17) -0.0078(18) 0.0007(16)
    C8 0.063(2) 0.0290(17) 0.058(2) -0.0171(16) -0.0087(18) -0.0095(16)
    C9 0.080(3) 0.054(2) 0.054(2) -0.024(2) -0.001(2) -0.0235(19)
    C10 0.0436(19) 0.0434(19) 0.0402(19) -0.0219(16) 0.0069(15) -0.0135(15)
    C11 0.0467(19) 0.049(2) 0.0362(18) -0.0204(17) 0.0019(15) -0.0068(15)
    C12 0.0427(18) 0.0382(18) 0.0333(17) -0.0118(15) 0.0022(14) -0.0020(14)
    C13 0.0398(18) 0.049(2) 0.044(2) -0.0088(16) 0.0031(15) -0.0065(16)
    C14 0.066(2) 0.044(2) 0.049(2) -0.0161(19) -0.0030(19) 0.0058(17)
    C15 0.067(2) 0.0337(18) 0.047(2) -0.0252(17) 0.0034(17) -0.0061(15)
    C16 0.061(2) 0.045(2) 0.053(2) -0.0321(18) 0.0022(18) -0.0107(17)
    C17 0.041(2) 0.066(3) 0.075(3) -0.015(2) 0.006(2) -0.016(2)
_geom_special_details
;
All e.s.d.'s (except the e.s.d. in the dihedral angle between two l.s. planes)
are estimated using the full covariance matrix. The cell e.s.d.'s are taken
into account individually in the estimation of e.s.d.'s in distances, angles
and torsion angles; correlations between e.s.d.'s in cell parameters are only
used when they are defined by crystal symmetry. An approximate (isotropic)
treatment of cell e.s.d.'s is used for estimating e.s.d.'s involving l.s.
planes.
;
loop_
    _geom_bond_atom_site_label_1
    _geom_bond_atom_site_label_2
    _geom_bond_site_symmetry_2
    _geom_bond_distance
    _geom_bond_publ_flag
    Ni1 N1 . 1.880(3) ?
    Ni1 N3 . 1.888(3) ?
    Ni1 N2 . 1.916(2) ?
    Ni1 N4 . 1.917(2) ?
    Ni1 S1 . 3.2979(13) ?
    S1 C17 . 1.620(5) ?
    Cl1 O2' . 1.359(18) ?
    Cl1 O1 . 1.369(4) ?
    Cl1 O3 . 1.385(18) ?
    Cl1 O2 . 1.40(3) ?
    Cl1 O4' . 1.40(4) ?
    Cl1 O4 . 1.408(11) ?
    Cl1 O3' . 1.41(3) ?
    N1 C2 . 1.284(4) ?
    N1 C16 . 1.482(4) ?
    N2 C7 . 1.487(4) ?
    N2 C4 . 1.505(4) ?
    N2 H2 . 0.9100 ?
    N3 C10 . 1.278(4) ?
    N3 C8 . 1.482(4) ?
    N4 C15 . 1.489(4) ?
    N4 C12 . 1.508(4) ?
    N4 H4 . 0.9100 ?
    N5 C17 . 1.159(5) ?
    O5 H5F . 0.8500 ?
    O5 H5G . 0.8500 ?
    C1 C2 . 1.491(5) ?
    C1 H1A . 0.9600 ?
    C1 H1B . 0.9600 ?
    C1 H1C . 0.9600 ?
    C2 C3 . 1.496(5) ?
    C3 C4 . 1.523(5) ?
    C3 H3A . 0.9700 ?
    C3 H3B . 0.9700 ?
    C4 C5 . 1.522(5) ?
    C4 C6 . 1.538(5) ?
    C5 H5A . 0.9600 ?
    C5 H5B . 0.9600 ?
    C5 H5C . 0.9600 ?
    C6 H6A . 0.9600 ?
    C6 H6B . 0.9600 ?
    C6 H6C . 0.9600 ?
    C7 C8 . 1.494(5) ?
    C7 H7A . 0.9700 ?
    C7 H7B . 0.9700 ?
    C8 H8A . 0.9700 ?
    C8 H8B . 0.9700 ?
    C9 C10 . 1.505(5) ?
    C9 H9A . 0.9600 ?
    C9 H9B . 0.9600 ?
    C9 H9C . 0.9600 ?
    C10 C11 . 1.495(5) ?
    C11 C12 . 1.529(4) ?
    C11 H11A . 0.9700 ?
    C11 H11B . 0.9700 ?
    C12 C13 . 1.526(4) ?
    C12 C14 . 1.531(4) ?
    C13 H13A . 0.9600 ?
    C13 H13B . 0.9600 ?
    C13 H13C . 0.9600 ?
    C14 H14A . 0.9600 ?
    C14 H14B . 0.9600 ?
    C14 H14C . 0.9600 ?
    C15 C16 . 1.498(5) ?
    C15 H15A . 0.9700 ?
    C15 H15B . 0.9700 ?
    C16 H16A . 0.9700 ?
    C16 H16B . 0.9700 ?
loop_
    _geom_angle_atom_site_label_1
    _geom_angle_atom_site_label_2
    _geom_angle_atom_site_label_3
    _geom_angle_site_symmetry_1
    _geom_angle_site_symmetry_3
    _geom_angle
    _geom_angle_publ_flag
    N1 Ni1 N3 . . 174.53(11) ?
    N1 Ni1 N2 . . 92.60(11) ?
    N3 Ni1 N2 . . 88.02(11) ?
    N1 Ni1 N4 . . 87.93(11) ?
    N3 Ni1 N4 . . 91.75(11) ?
    N2 Ni1 N4 . . 176.80(11) ?
    N1 Ni1 S1 . . 92.86(8) ?
    N3 Ni1 S1 . . 81.67(8) ?
    N2 Ni1 S1 . . 92.88(8) ?
    N4 Ni1 S1 . . 90.25(8) ?
    C17 S1 Ni1 . . 85.87(14) ?
    O2' Cl1 O1 . . 127.9(17) ?
    O2' Cl1 O3 . . 75.5(14) ?
    O1 Cl1 O3 . . 115.2(10) ?
    O2' Cl1 O2 . . 113.7(19) ?
    O1 Cl1 O2 . . 110.6(14) ?
    O3 Cl1 O2 . . 107.7(14) ?
    O2' Cl1 O4' . . 99(2) ?
    O1 Cl1 O4' . . 115(2) ?
    O3 Cl1 O4' . . 119(2) ?
    O2 Cl1 O4' . . 21(2) ?
    O2' Cl1 O4 . . 38.1(9) ?
    O1 Cl1 O4 . . 97.2(13) ?
    O3 Cl1 O4 . . 109.6(11) ?
    O2 Cl1 O4 . . 116.7(11) ?
    O4' Cl1 O4 . . 96.2(18) ?
    O2' Cl1 O3' . . 103.0(12) ?
    O1 Cl1 O3' . . 99.4(17) ?
    O3 Cl1 O3' . . 27.7(17) ?
    O2 Cl1 O3' . . 94.5(16) ?
    O4' Cl1 O3' . . 113(2) ?
    O4 Cl1 O3' . . 136.4(14) ?
    C2 N1 C16 . . 120.5(3) ?
    C2 N1 Ni1 . . 130.8(2) ?
    C16 N1 Ni1 . . 108.6(2) ?
    C7 N2 C4 . . 114.5(3) ?
    C7 N2 Ni1 . . 107.9(2) ?
    C4 N2 Ni1 . . 114.08(19) ?
    C7 N2 H2 . . 106.6 ?
    C4 N2 H2 . . 106.6 ?
    Ni1 N2 H2 . . 106.6 ?
    C10 N3 C8 . . 120.7(3) ?
    C10 N3 Ni1 . . 129.9(2) ?
    C8 N3 Ni1 . . 109.0(2) ?
    C15 N4 C12 . . 115.1(2) ?
    C15 N4 Ni1 . . 109.0(2) ?
    C12 N4 Ni1 . . 112.87(18) ?
    C15 N4 H4 . . 106.4 ?
    C12 N4 H4 . . 106.4 ?
    Ni1 N4 H4 . . 106.4 ?
    H5F O5 H5G . . 108.3 ?
    C2 C1 H1A . . 109.5 ?
    C2 C1 H1B . . 109.5 ?
    H1A C1 H1B . . 109.5 ?
    C2 C1 H1C . . 109.5 ?
    H1A C1 H1C . . 109.5 ?
    H1B C1 H1C . . 109.5 ?
    N1 C2 C1 . . 124.5(3) ?
    N1 C2 C3 . . 121.1(3) ?
    C1 C2 C3 . . 114.4(3) ?
    C2 C3 C4 . . 120.4(3) ?
    C2 C3 H3A . . 107.2 ?
    C4 C3 H3A . . 107.2 ?
    C2 C3 H3B . . 107.2 ?
    C4 C3 H3B . . 107.2 ?
    H3A C3 H3B . . 106.9 ?
    N2 C4 C5 . . 110.3(3) ?
    N2 C4 C3 . . 107.6(3) ?
    C5 C4 C3 . . 110.8(3) ?
    N2 C4 C6 . . 110.3(3) ?
    C5 C4 C6 . . 110.7(3) ?
    C3 C4 C6 . . 107.2(3) ?
    C4 C5 H5A . . 109.5 ?
    C4 C5 H5B . . 109.5 ?
    H5A C5 H5B . . 109.5 ?
    C4 C5 H5C . . 109.5 ?
    H5A C5 H5C . . 109.5 ?
    H5B C5 H5C . . 109.5 ?
    C4 C6 H6A . . 109.5 ?
    C4 C6 H6B . . 109.5 ?
    H6A C6 H6B . . 109.5 ?
    C4 C6 H6C . . 109.5 ?
    H6A C6 H6C . . 109.5 ?
    H6B C6 H6C . . 109.5 ?
    N2 C7 C8 . . 108.2(3) ?
    N2 C7 H7A . . 110.0 ?
    C8 C7 H7A . . 110.0 ?
    N2 C7 H7B . . 110.0 ?
    C8 C7 H7B . . 110.0 ?
    H7A C7 H7B . . 108.4 ?
    N3 C8 C7 . . 105.6(3) ?
    N3 C8 H8A . . 110.6 ?
    C7 C8 H8A . . 110.6 ?
    N3 C8 H8B . . 110.6 ?
    C7 C8 H8B . . 110.6 ?
    H8A C8 H8B . . 108.7 ?
    C10 C9 H9A . . 109.5 ?
    C10 C9 H9B . . 109.5 ?
    H9A C9 H9B . . 109.5 ?
    C10 C9 H9C . . 109.5 ?
    H9A C9 H9C . . 109.5 ?
    H9B C9 H9C . . 109.5 ?
    N3 C10 C11 . . 122.0(3) ?
    N3 C10 C9 . . 123.9(3) ?
    C11 C10 C9 . . 114.1(3) ?
    C10 C11 C12 . . 119.3(3) ?
    C10 C11 H11A . . 107.5 ?
    C12 C11 H11A . . 107.5 ?
    C10 C11 H11B . . 107.5 ?
    C12 C11 H11B . . 107.5 ?
    H11A C11 H11B . . 107.0 ?
    N4 C12 C13 . . 109.9(3) ?
    N4 C12 C11 . . 106.1(3) ?
    C13 C12 C11 . . 111.4(3) ?
    N4 C12 C14 . . 111.4(3) ?
    C13 C12 C14 . . 109.8(3) ?
    C11 C12 C14 . . 108.3(3) ?
    C12 C13 H13A . . 109.5 ?
    C12 C13 H13B . . 109.5 ?
    H13A C13 H13B . . 109.5 ?
    C12 C13 H13C . . 109.5 ?
    H13A C13 H13C . . 109.5 ?
    H13B C13 H13C . . 109.5 ?
    C12 C14 H14A . . 109.5 ?
    C12 C14 H14B . . 109.5 ?
    H14A C14 H14B . . 109.5 ?
    C12 C14 H14C . . 109.5 ?
    H14A C14 H14C . . 109.5 ?
    H14B C14 H14C . . 109.5 ?
    N4 C15 C16 . . 107.5(3) ?
    N4 C15 H15A . . 110.2 ?
    C16 C15 H15A . . 110.2 ?
    N4 C15 H15B . . 110.2 ?
    C16 C15 H15B . . 110.2 ?
    H15A C15 H15B . . 108.5 ?
    N1 C16 C15 . . 106.6(3) ?
    N1 C16 H16A . . 110.4 ?
    C15 C16 H16A . . 110.4 ?
    N1 C16 H16B . . 110.4 ?
    C15 C16 H16B . . 110.4 ?
    H16A C16 H16B . . 108.6 ?
    N5 C17 S1 . . 176.7(4) ?
loop_
    _geom_torsion_atom_site_label_1
    _geom_torsion_atom_site_label_2
    _geom_torsion_atom_site_label_3
    _geom_torsion_atom_site_label_4
    _geom_torsion_site_symmetry_1
    _geom_torsion_site_symmetry_2
    _geom_torsion_site_symmetry_3
    _geom_torsion_site_symmetry_4
    _geom_torsion
    _geom_torsion_publ_flag
    N1 Ni1 S1 C17 . . . . -106.07(18) ?
    N3 Ni1 S1 C17 . . . . 73.60(18) ?
    N2 Ni1 S1 C17 . . . . 161.18(18) ?
    N4 Ni1 S1 C17 . . . . -18.13(18) ?
    N3 Ni1 N1 C2 . . . . -110.1(12) ?
    N2 Ni1 N1 C2 . . . . -13.6(3) ?
    N4 Ni1 N1 C2 . . . . 163.2(3) ?
    S1 Ni1 N1 C2 . . . . -106.7(3) ?
    N3 Ni1 N1 C16 . . . . 66.7(12) ?
    N2 Ni1 N1 C16 . . . . 163.1(2) ?
    N4 Ni1 N1 C16 . . . . -20.1(2) ?
    S1 Ni1 N1 C16 . . . . 70.1(2) ?
    N1 Ni1 N2 C7 . . . . 175.6(2) ?
    N3 Ni1 N2 C7 . . . . -9.8(2) ?
    N4 Ni1 N2 C7 . . . . 76(2) ?
    S1 Ni1 N2 C7 . . . . -91.4(2) ?
    N1 Ni1 N2 C4 . . . . 47.2(2) ?
    N3 Ni1 N2 C4 . . . . -138.3(2) ?
    N4 Ni1 N2 C4 . . . . -52(2) ?
    S1 Ni1 N2 C4 . . . . 140.2(2) ?
    N1 Ni1 N3 C10 . . . . -93.8(12) ?
    N2 Ni1 N3 C10 . . . . 169.6(3) ?
    N4 Ni1 N3 C10 . . . . -7.2(3) ?
    S1 Ni1 N3 C10 . . . . -97.2(3) ?
    N1 Ni1 N3 C8 . . . . 78.7(12) ?
    N2 Ni1 N3 C8 . . . . -17.9(2) ?
    N4 Ni1 N3 C8 . . . . 165.3(2) ?
    S1 Ni1 N3 C8 . . . . 75.3(2) ?
    N1 Ni1 N4 C15 . . . . -7.0(2) ?
    N3 Ni1 N4 C15 . . . . 178.5(2) ?
    N2 Ni1 N4 C15 . . . . 92.6(19) ?
    S1 Ni1 N4 C15 . . . . -99.9(2) ?
    N1 Ni1 N4 C12 . . . . -136.2(2) ?
    N3 Ni1 N4 C12 . . . . 49.2(2) ?
    N2 Ni1 N4 C12 . . . . -37(2) ?
    S1 Ni1 N4 C12 . . . . 130.90(19) ?
    C16 N1 C2 C1 . . . . 2.4(5) ?
    Ni1 N1 C2 C1 . . . . 178.8(2) ?
    C16 N1 C2 C3 . . . . -176.5(3) ?
    Ni1 N1 C2 C3 . . . . -0.1(5) ?
    N1 C2 C3 C4 . . . . -16.4(5) ?
    C1 C2 C3 C4 . . . . 164.7(3) ?
    C7 N2 C4 C5 . . . . -72.0(3) ?
    Ni1 N2 C4 C5 . . . . 53.0(3) ?
    C7 N2 C4 C3 . . . . 167.1(3) ?
    Ni1 N2 C4 C3 . . . . -67.9(3) ?
    C7 N2 C4 C6 . . . . 50.5(4) ?
    Ni1 N2 C4 C6 . . . . 175.5(2) ?
    C2 C3 C4 N2 . . . . 50.8(4) ?
    C2 C3 C4 C5 . . . . -69.8(4) ?
    C2 C3 C4 C6 . . . . 169.4(3) ?
    C4 N2 C7 C8 . . . . 163.6(3) ?
    Ni1 N2 C7 C8 . . . . 35.4(3) ?
    C10 N3 C8 C7 . . . . -145.6(3) ?
    Ni1 N3 C8 C7 . . . . 41.0(3) ?
    N2 C7 C8 N3 . . . . -49.6(4) ?
    C8 N3 C10 C11 . . . . 176.2(3) ?
    Ni1 N3 C10 C11 . . . . -12.0(5) ?
    C8 N3 C10 C9 . . . . -4.5(5) ?
    Ni1 N3 C10 C9 . . . . 167.3(3) ?
    N3 C10 C11 C12 . . . . -8.1(5) ?
    C9 C10 C11 C12 . . . . 172.5(3) ?
    C15 N4 C12 C13 . . . . -78.0(3) ?
    Ni1 N4 C12 C13 . . . . 48.0(3) ?
    C15 N4 C12 C11 . . . . 161.5(3) ?
    Ni1 N4 C12 C11 . . . . -72.5(3) ?
    C15 N4 C12 C14 . . . . 43.8(4) ?
    Ni1 N4 C12 C14 . . . . 169.8(2) ?
    C10 C11 C12 N4 . . . . 50.3(4) ?
    C10 C11 C12 C13 . . . . -69.3(4) ?
    C10 C11 C12 C14 . . . . 169.9(3) ?
    C12 N4 C15 C16 . . . . 160.1(3) ?
    Ni1 N4 C15 C16 . . . . 32.1(3) ?
    C2 N1 C16 C15 . . . . -140.5(3) ?
    Ni1 N1 C16 C15 . . . . 42.3(3) ?
    N4 C15 C16 N1 . . . . -48.1(4) ?
    Ni1 S1 C17 N5 . . . . 31(8) ?
loop_
    _geom_hbond_atom_site_label_D
    _geom_hbond_atom_site_label_H
    _geom_hbond_atom_site_label_A
    _geom_hbond_site_symmetry_A
    _geom_hbond_distance_DH
    _geom_hbond_distance_HA
    _geom_hbond_distance_DA
    _geom_hbond_angle_DHA
    N2 H2 O2 1_555 0.91 2.28 3.16(3) 162.0
    N4 H4 N5 1_555 0.91 2.33 3.241(5) 175.0
    O5 H5F N5 1_555 0.85 2.09 2.942(6) 178.0
    O5 H5G N5 2_676 0.85 2.15 2.997(6) 178.0
    C3 H3A O4 2_667 0.97 2.49 3.450(16) 172.0
    C3 H3B O2 1_555 0.97 2.48 3.26(3) 137.0
    C15 H15A O1 1_465 0.97 2.37 3.155(6) 138.0
data_global
_journal_date_recd_electronic     2009-05-05
_journal_date_accepted     2009-05-13
_journal_name_full     'Acta Crystallographica, Section E'
_journal_year     2009
_journal_volume     65
_journal_issue      6
_journal_page_first     m668
_journal_page_last     m668
_journal_paper_category     QM
_journal_coeditor_code     CV2562
_publ_contact_author_name     'Bi Jian-Hong '
_publ_contact_author_address
;
Deparment of Chemistry and Chemical Engineering,
Hefei Teachers College,
Hefei, 230061,
People's Republic of China
;
_publ_contact_author_email     bi010101@126.com
_publ_contact_author_fax     '86 0551 2836247'
_publ_contact_author_phone     '86 0551 2836247'
_publ_section_title
;\
(5,7,7,12,14,14-Hexamethyl-1,4,8,11-tetraazacyclotetradeca-4,11-diene-\
\k^4^<i>N</i>^1^,<i>N</i>^4^,<i>N</i>^8^,<i>N</i>^11^)(thiocyanato-\
\k<i>S</i>)nickel(II) perchlorate monohydrate
;
loop_
    _publ_author_name
    _publ_author_footnote
    _publ_author_address
    'Jian-Hong Bi' .
;
Deparment of Chemistry and Chemical Engineering,
Hefei Teachers College,
Hefei 230061,
People's Republic of China
;
