# Supplementary material for: (5,7,7,12,14,14-Hexamethyl-1,4,8,11-tetra­azacyclo­tetra­deca-4,11-diene-κ4 N 1,N 4,N 8,N 11)(thio­cyanato-κS)nickel(II) perchlorate monohydrate
Source: Acta Crystallogr Sect E Struct Rep Online. 2009 May 20;65(Pt 6):m668. doi: 10.1107/S1600536809018091 (PMC2969755; doi:10.1107/S1600536809018091)
Supplement: Supplementary file 2 [file e-65-0m668-Isup2.hkl]

# 
# h,k,l, Fc-squared, Fo-squared, sigma(Fo-squared) and status flag 
# 
data_I
_shelx_title ' 090123d in P-1' 
_shelx_refln_list_code          4 
_shelx_F_calc_maximum      138.47 
_exptl_crystal_F_000       544.00 
_reflns_d_resolution_high  0.8406 
 
loop_ 
 _symmetry_equiv_pos_as_xyz 
 'x, y, z' 
 '-x, -y, -z' 
 
_cell_length_a     7.2678 
_cell_length_b     8.9998 
_cell_length_c    19.5131 
_cell_angle_alpha  84.143 
_cell_angle_beta   87.005 
_cell_angle_gamma  67.348 
 
_shelx_F_squared_multiplier     1.000 
 
loop_ 
 _refln_index_h 
 _refln_index_k 
 _refln_index_l 
 _refln_F_squared_calc 
 _refln_F_squared_meas 
 _refln_F_squared_sigma 
 _refln_observed_status 
   1   0   0       99.47       80.42      6.07 o 
   2   0   0    13039.12    13750.37    286.81 o 
   3   0   0     1576.86     1903.29     32.06 o 
   4   0   0      557.67      580.99     15.27 o 
   5   0   0      211.12      191.00      9.08 o 
   6   0   0       61.95       52.63      6.83 o 
   7   0   0       33.70       24.21      6.61 o 
  -7   1   0       19.42       25.15     10.20 o 
  -6   1   0      122.08      147.40      9.34 o 
  -5   1   0       53.86       54.69      6.27 o 
  -4   1   0      881.29      960.73     21.07 o 
  -3   1   0      204.94      225.59     14.27 o 
  -2   1   0    11037.57    11663.98    164.00 o 
  -1   1   0    14060.91    14121.60    161.42 o 
   0   1   0       30.49       51.80      1.88 o 
   1   1   0    16402.96    21385.57    440.12 o 
   2   1   0     7908.69     8402.75    119.42 o 
   3   1   0      335.33      322.10      8.70 o 
   4   1   0      591.13      692.37     88.48 o 
   5   1   0      598.46      550.39     15.29 o 
   6   1   0      279.76      276.24     11.55 o 
   7   1   0      334.02      340.32     14.03 o 
   8   1   0       19.92       11.45      6.81 o 
  -7   2   0       35.38       34.92     10.35 o 
  -6   2   0      404.32      385.01     21.79 o 
  -5   2   0       56.90       59.43      6.75 o 
  -4   2   0      641.36      654.39     35.76 o 
  -3   2   0     2021.89     2160.38     37.53 o 
  -2   2   0      232.53      203.98      5.16 o 
  -1   2   0      290.05      247.32      6.50 o 
   0   2   0      881.77      932.83     12.55 o 
   1   2   0       93.49       85.47      3.87 o 
   2   2   0       67.67       91.11      5.39 o 
   3   2   0      696.79      762.00     18.20 o 
   4   2   0        5.56        9.88      2.87 o 
   5   2   0      208.47      185.06      8.07 o 
   6   2   0     1433.09     1476.13     30.45 o 
   7   2   0      594.44      607.52     18.46 o 
   8   2   0      109.36      127.89     17.26 o 
  -6   3   0       38.89       33.28      9.92 o 
  -5   3   0      507.84      486.31     24.06 o 
  -4   3   0      322.66      302.12     11.33 o 
  -3   3   0       65.88       79.87      5.83 o 
  -2   3   0       90.11      106.48     14.23 o 
  -1   3   0     1385.54     1314.51     23.27 o 
   0   3   0      932.63      901.27     13.03 o 
   1   3   0     3642.84     3569.45     42.99 o 
   2   3   0       96.65       82.43      2.98 o 
   3   3   0     1267.78     1167.33     14.72 o 
   4   3   0      417.02      429.30     10.69 o 
   5   3   0        7.88       13.42      3.96 o 
   6   3   0      110.77      104.84      9.07 o 
   7   3   0      119.24      107.08     14.78 o 
   8   3   0      195.08      198.97     18.48 o 
  -6   4   0      137.70      146.68     17.17 o 
  -5   4   0      365.13      355.30     22.05 o 
  -4   4   0      133.68      137.45     13.11 o 
  -3   4   0      550.65      539.02     14.52 o 
  -2   4   0      174.67      159.27      7.41 o 
  -1   4   0      111.31      116.87      6.91 o 
   0   4   0      879.34      739.03     12.03 o 
   1   4   0      334.65      333.12      8.93 o 
   2   4   0     1135.54     1022.90     17.51 o 
   3   4   0       33.12       49.61      4.85 o 
   4   4   0       14.66       10.25      2.41 o 
   5   4   0       26.71       38.90      2.95 o 
   6   4   0      412.28      403.89     21.32 o 
   7   4   0      171.95      157.08     14.93 o 
   8   4   0      352.22      380.88     24.53 o 
  -5   5   0      176.93      151.90     15.65 o 
  -4   5   0      244.47      232.95     17.77 o 
  -3   5   0      161.16      160.16     13.86 o 
  -2   5   0       12.43        9.13      8.28 o 
  -1   5   0        3.12        1.88      6.79 o 
   0   5   0        7.77        5.52      3.41 o 
   1   5   0      294.65      254.68      6.41 o 
   2   5   0       27.92       32.40      2.63 o 
   3   5   0      213.27      176.19      4.62 o 
   4   5   0      400.82      444.33     18.95 o 
   5   5   0        0.24       -0.96      3.27 o 
   6   5   0      899.73      857.65     32.34 o 
   7   5   0      385.25      370.55     22.07 o 
   8   5   0      213.07      218.46     18.69 o 
  -4   6   0       26.34       32.66     10.27 o 
  -3   6   0       10.09       12.75      8.23 o 
  -2   6   0       40.47       60.52      7.10 o 
  -1   6   0        1.03       -1.89      3.57 o 
   0   6   0      955.14      982.74     21.69 o 
   1   6   0      159.57      140.42      5.49 o 
   2   6   0     3584.73     3659.55     46.57 o 
   3   6   0      500.58      521.31     14.57 o 
   4   6   0     1527.33     1615.90     31.59 o 
   5   6   0     1146.70     1153.85     25.53 o 
   6   6   0        1.10        6.89      5.33 o 
   7   6   0      422.30      414.88     23.78 o 
   8   6   0       50.86       45.94     12.49 o 
  -3   7   0        2.83       11.12      9.02 o 
  -2   7   0       47.57       40.95      6.80 o 
  -1   7   0      391.26      404.95     14.61 o 
   0   7   0      380.83      393.79     13.43 o 
   1   7   0     1410.65     1475.42     29.23 o 
   2   7   0       18.09       12.58      5.01 o 
   3   7   0     2914.41     2978.96     67.53 o 
   4   7   0      168.96      178.73     17.94 o 
   5   7   0      255.55      293.11     16.29 o 
   6   7   0      270.22      271.78     12.24 o 
   7   7   0       40.66       46.09     11.53 o 
   8   7   0       55.05       42.64     12.06 o 
  -2   8   0       69.80       83.21     12.79 o 
  -1   8   0       54.74       47.95      7.37 o 
   0   8   0       27.39       39.82      9.64 o 
   1   8   0      311.94      302.01     18.56 o 
   2   8   0      275.26      246.24     17.19 o 
   3   8   0        1.99        1.56      6.65 o 
   4   8   0      176.35      186.85     10.91 o 
   5   8   0       14.17       27.50      5.76 o 
   6   8   0        2.06        1.29      4.59 o 
   7   8   0       32.53       49.76     11.93 o 
  -1   9   0        2.99       -0.32      8.43 o 
   0   9   0       21.56       12.64      8.75 o 
   1   9   0      196.57      195.87     16.51 o 
   2   9   0        1.45        3.93      7.46 o 
   3   9   0      199.81      184.82     15.63 o 
   4   9   0        5.61       10.44      7.63 o 
   5   9   0       49.06       59.22      7.96 o 
   6   9   0       25.73       26.09      7.02 o 
   7   9   0        0.39       -6.18      8.85 o 
   1  10   0       91.51       82.08     14.35 o 
   2  10   0      375.72      402.07     24.19 o 
   3  10   0        2.69       -3.79      7.19 o 
   4  10   0      217.89      243.73     19.18 o 
   5  10   0        8.27        2.61      9.20 o 
  -5 -10   1       12.74       22.13     10.41 o 
  -4 -10   1      105.54      128.98     16.15 o 
  -3 -10   1      152.13      184.47     16.75 o 
  -2 -10   1       16.28       35.46     10.37 o 
  -1 -10   1      207.04      238.94     19.85 o 
  -6  -9   1       22.21       25.85      7.14 o 
  -5  -9   1      186.58      205.65     16.92 o 
  -4  -9   1       10.31        6.82      7.57 o 
  -3  -9   1        1.33        1.86      6.97 o 
  -2  -9   1       30.28       37.53      9.50 o 
  -1  -9   1      178.96      194.03     16.47 o 
   0  -9   1       25.64       23.57      9.75 o 
   1  -9   1      147.17      151.80     17.32 o 
  -7  -8   1        0.89       -7.27      7.14 o 
  -6  -8   1      204.40      202.91     11.08 o 
  -5  -8   1       59.69       56.07      7.34 o 
  -4  -8   1      231.83      227.98     10.76 o 
  -3  -8   1       54.00       57.10     11.23 o 
  -2  -8   1       63.22       71.92     11.46 o 
  -1  -8   1        6.21        7.87      7.08 o 
   0  -8   1      362.33      340.63     20.51 o 
   1  -8   1       28.36       29.95      6.69 o 
   2  -8   1       54.63       64.49      8.41 o 
  -8  -7   1       11.16       15.21     11.01 o 
  -7  -7   1      471.13      488.32     25.94 o 
  -6  -7   1        1.77        3.38      4.75 o 
  -5  -7   1     1050.70     1086.34     25.51 o 
  -4  -7   1      461.82      483.36     17.07 o 
  -3  -7   1      276.30      250.33     10.98 o 
  -2  -7   1      179.77      158.19     13.52 o 
  -1  -7   1      224.40      203.20      9.44 o 
   0  -7   1       58.11       76.70      7.35 o 
   1  -7   1      456.69      481.90     15.92 o 
   2  -7   1      100.85       91.14      8.69 o 
   3  -7   1       51.87       46.90     12.38 o 
  -8  -6   1      108.94      117.60     16.34 o 
  -7  -6   1        6.91       20.40      8.79 o 
  -6  -6   1     1541.13     1522.77     47.56 o 
  -5  -6   1      112.03      108.41      7.85 o 
  -4  -6   1      444.18      472.93     14.61 o 
  -3  -6   1      629.93      636.55     16.34 o 
  -2  -6   1        4.11        8.03      2.87 o 
  -1  -6   1      296.66      302.41      7.71 o 
   0  -6   1      647.79      663.50     17.02 o 
   1  -6   1      380.45      371.03     12.91 o 
   2  -6   1      753.28      774.06     20.46 o 
   3  -6   1      163.10      128.64     13.75 o 
   4  -6   1      133.53      131.29     16.40 o 
  -8  -5   1      104.46      122.84     16.89 o 
  -7  -5   1      297.38      305.97     20.30 o 
  -6  -5   1       60.04       56.09     10.50 o 
  -5  -5   1      790.15      736.64     24.63 o 
  -4  -5   1      568.59      622.30     16.36 o 
  -3  -5   1      181.89      175.06      5.06 o 
  -2  -5   1      171.14      179.54      7.52 o 
  -1  -5   1      447.59      402.12      8.46 o 
   0  -5   1     1044.45      993.64     15.72 o 
   1  -5   1      674.11      654.45     16.49 o 
   2  -5   1      201.68      190.89      9.00 o 
   3  -5   1      342.29      321.45     19.12 o 
   4  -5   1       47.86       54.75     11.44 o 
   5  -5   1        1.30        6.31      8.40 o 
  -8  -4   1       81.18       77.82     14.14 o 
  -7  -4   1       25.88       21.77      8.83 o 
  -6  -4   1      738.65      760.90     30.11 o 
  -5  -4   1      152.01      156.63      4.29 o 
  -4  -4   1      364.61      298.95      7.00 o 
  -3  -4   1      335.37      363.74      7.42 o 
  -2  -4   1     1519.98     1556.32     21.21 o 
  -1  -4   1       10.24        4.86      1.52 o 
   0  -4   1     1501.83     1450.06     20.16 o 
   1  -4   1      664.74      668.81     15.51 o 
   2  -4   1      646.44      640.07     15.74 o 
   3  -4   1       31.76       44.21      5.54 o 
   4  -4   1      398.91      389.61     21.04 o 
   5  -4   1       84.82      113.52     14.76 o 
   6  -4   1        5.52       -5.18      8.23 o 
  -8  -3   1       54.41       48.14     12.45 o 
  -7  -3   1      315.30      302.91     20.00 o 
  -6  -3   1       15.02       13.93      4.60 o 
  -5  -3   1      994.66      933.36     20.84 o 
  -4  -3   1      101.11       78.17      2.81 o 
  -3  -3   1      958.08     1012.33     14.84 o 
  -2  -3   1      442.05      486.98      8.20 o 
  -1  -3   1      503.26      481.09      9.95 o 
   0  -3   1      109.74      132.78      3.51 o 
   1  -3   1     1849.79     1849.35     39.32 o 
   2  -3   1      212.07      200.67     11.44 o 
   3  -3   1     2596.08     2600.86     34.83 o 
   4  -3   1        7.63        8.64      7.34 o 
   5  -3   1      146.53      126.30     14.84 o 
   6  -3   1       89.22      120.44     15.78 o 
  -8  -2   1       17.20       18.39     10.80 o 
  -7  -2   1        3.27        2.12      5.16 o 
  -6  -2   1       61.83       59.71     16.04 o 
  -5  -2   1       38.94       28.66      4.55 o 
  -4  -2   1       10.20       -0.37      2.42 o 
  -3  -2   1       56.75       75.87      5.71 o 
  -2  -2   1      595.21      529.94      8.28 o 
  -1  -2   1     2945.37     3115.63     50.31 o 
   0  -2   1     4476.68     4648.06     54.80 o 
   1  -2   1     2289.59     2380.85     42.61 o 
   2  -2   1     1133.40     1101.87     17.65 o 
   3  -2   1       16.79        6.70      2.05 o 
   4  -2   1      721.23      734.69     17.98 o 
   5  -2   1       25.36       14.57      4.75 o 
   6  -2   1       67.65       43.39     10.52 o 
   7  -2   1        5.14       -1.65      7.78 o 
  -8  -1   1       12.68        2.71      5.92 o 
  -7  -1   1      137.37      146.21     10.22 o 
  -6  -1   1        1.43       -5.07      3.73 o 
  -5  -1   1     1263.78     1278.57     32.39 o 
  -4  -1   1      271.40      269.29      9.15 o 
  -3  -1   1     1501.98     1585.13     27.03 o 
  -2  -1   1     3195.46     3306.91     49.18 o 
  -1  -1   1        0.60        1.65      1.18 o 
   0  -1   1     2854.83     3093.86     44.47 o 
   1  -1   1    11087.77    11672.82    133.78 o 
   2  -1   1      758.90      676.71     10.45 o 
   3  -1   1     1791.12     1988.04     38.54 o 
   4  -1   1       29.34       26.74      4.38 o 
   5  -1   1       31.71       30.43      5.13 o 
   6  -1   1       11.37       14.97      5.46 o 
   7  -1   1       20.70        4.90      8.73 o 
  -7   0   1       25.75       31.82     10.84 o 
  -6   0   1      507.06      539.66     41.16 o 
  -5   0   1      110.33      120.42      7.60 o 
  -4   0   1     2411.27     2307.91     41.12 o 
  -3   0   1        7.35       18.17      3.48 o 
  -2   0   1     5789.04     6296.42     90.94 o 
  -1   0   1     8167.77     7568.91    107.60 o 
   1   0   1     6865.11     6949.49    138.87 o 
   2   0   1     6417.63     6670.89     95.99 o 
   3   0   1       42.17       37.08      3.79 o 
   4   0   1     1893.21     1944.16     34.52 o 
   5   0   1      114.12      108.95      8.76 o 
   6   0   1       32.64       27.36      6.01 o 
   7   0   1      121.78      143.29      9.98 o 
  -7   1   1        1.04       -3.59      5.24 o 
  -6   1   1       26.25       16.32      5.31 o 
  -5   1   1      551.36      547.46     22.60 o 
  -4   1   1       48.72       58.17      5.86 o 
  -3   1   1     2504.77     2557.92     42.02 o 
  -2   1   1     1808.44     2109.81     26.77 o 
  -1   1   1      124.52      154.02      3.40 o 
   0   1   1     7912.95     8145.05    162.96 o 
   1   1   1     6292.87     7121.21    144.48 o 
   2   1   1      417.59      442.94     10.12 o 
   3   1   1     2917.38     2884.79     45.01 o 
   4   1   1      183.96      155.50     10.41 o 
   5   1   1      790.11      779.39     18.75 o 
   6   1   1       64.87       52.54      6.63 o 
   7   1   1        5.28        2.95      6.60 o 
   8   1   1       59.95       55.89      8.65 o 
  -7   2   1        0.58      -10.91      7.27 o 
  -6   2   1        9.41        8.06      7.31 o 
  -5   2   1        1.45        5.34      4.11 o 
  -4   2   1     1668.86     1628.06     31.53 o 
  -3   2   1       44.35       63.08      3.62 o 
  -2   2   1     1509.56     1476.09     24.46 o 
  -1   2   1        6.65        4.59      1.58 o 
   0   2   1       17.12       13.62      2.50 o 
   1   2   1      105.42      130.13      5.82 o 
   2   2   1        6.98       20.14      1.67 o 
   3   2   1      634.91      670.30     13.37 o 
   4   2   1       43.76       23.82      3.52 o 
   5   2   1      160.66      148.12      7.48 o 
   6   2   1       70.74       68.16      7.28 o 
   7   2   1       14.30       19.13      5.93 o 
   8   2   1        0.06       -7.72      7.83 o 
  -6   3   1       90.74      106.54     14.73 o 
  -5   3   1      652.33      601.69     26.82 o 
  -4   3   1        0.41       -3.51      3.26 o 
  -3   3   1     2722.71     2644.88     43.18 o 
  -2   3   1       11.66        8.46      2.58 o 
  -1   3   1      530.64      545.53     12.21 o 
   0   3   1        2.75       10.81      4.38 o 
   1   3   1      791.14      771.54     23.03 o 
   2   3   1        8.30       16.57      3.44 o 
   3   3   1      677.03      571.13     19.31 o 
   4   3   1        1.82       -3.06      2.88 o 
   5   3   1      167.90      170.07      7.43 o 
   6   3   1      125.86      129.83      7.99 o 
   7   3   1      154.23      130.05     13.77 o 
   8   3   1      197.03      204.17     18.18 o 
  -6   4   1      144.88      163.90     18.37 o 
  -5   4   1       76.43       75.68     12.81 o 
  -4   4   1      598.98      590.76     25.94 o 
  -3   4   1       57.08       66.04     11.12 o 
  -2   4   1      618.45      610.54     14.94 o 
  -1   4   1       46.00       33.37      8.24 o 
   0   4   1      224.41      237.01      8.37 o 
   1   4   1        3.11        3.49      1.67 o 
   2   4   1      571.45      491.78      9.46 o 
   3   4   1      814.98      766.38     24.04 o 
   4   4   1      875.41      857.21     16.30 o 
   5   4   1      530.63      497.11     21.66 o 
   6   4   1      632.76      645.40     27.07 o 
   7   4   1      112.97      121.32     13.45 o 
   8   4   1       44.05       60.84     13.28 o 
  -5   5   1      203.53      172.52     16.60 o 
  -4   5   1       15.91        8.90      7.76 o 
  -3   5   1      547.82      580.90     25.41 o 
  -2   5   1       23.12       18.42      8.03 o 
  -1   5   1      272.27      237.40      9.15 o 
   0   5   1      182.92      190.99      6.22 o 
   1   5   1       34.22       42.62      6.84 o 
   2   5   1       53.12       58.61      3.28 o 
   3   5   1      169.20      160.26     10.22 o 
   4   5   1     1004.16     1020.76     31.89 o 
   5   5   1      628.83      581.24     23.89 o 
   6   5   1        0.36        5.15      6.61 o 
   7   5   1       10.95       10.24      8.21 o 
   8   5   1       53.43       62.83     13.02 o 
  -4   6   1      539.28      491.36     26.13 o 
  -3   6   1       40.50       41.66      9.67 o 
  -2   6   1      880.38      865.91     23.60 o 
  -1   6   1        1.45       -4.64      3.09 o 
   0   6   1      110.04      100.52      7.20 o 
   1   6   1      675.37      745.74     13.65 o 
   2   6   1        8.42        5.68      3.67 o 
   3   6   1     2239.62     2229.06     39.53 o 
   4   6   1     2000.57     1936.03     51.69 o 
   5   6   1       86.78      103.25     11.36 o 
   6   6   1      856.87      864.65     21.77 o 
   7   6   1       60.72       73.57     13.11 o 
   8   6   1       23.33       26.03     10.24 o 
  -3   7   1      305.28      292.66     19.91 o 
  -2   7   1       59.38       54.80      7.37 o 
  -1   7   1      374.42      368.44     13.63 o 
   0   7   1        3.64       -3.47      8.37 o 
   1   7   1        0.32       14.24      8.51 o 
   2   7   1     2684.02     2706.14     59.23 o 
   3   7   1     1363.36     1371.75     28.61 o 
   4   7   1     1504.16     1456.14     35.62 o 
   5   7   1     1228.82     1239.82     27.84 o 
   6   7   1       34.76       42.01      6.28 o 
   7   7   1      293.00      304.92     20.64 o 
   8   7   1        1.61       -3.46      8.17 o 
  -2   8   1       38.35       30.39     10.67 o 
  -1   8   1        1.92       -0.58      4.87 o 
   0   8   1      279.62      263.37     17.22 o 
   1   8   1      176.40      168.46     14.35 o 
   2   8   1      119.63      130.82     12.68 o 
   3   8   1     1061.40     1096.99     28.16 o 
   4   8   1      222.49      225.34     11.12 o 
   5   8   1      406.73      372.23     14.31 o 
   6   8   1       10.82       10.82      9.76 o 
   7   8   1       19.14       17.45      9.50 o 
  -1   9   1      247.76      248.46     18.84 o 
   0   9   1       59.77       80.22     12.70 o 
   1   9   1      123.58      132.31     15.48 o 
   2   9   1       98.88      101.92     13.60 o 
   3   9   1       26.95       20.83      8.49 o 
   4   9   1      100.72       98.82     13.56 o 
   5   9   1        1.57        0.20      4.91 o 
   6   9   1       56.53       55.63      8.53 o 
   7   9   1        1.22       12.19     10.24 o 
   1  10   1       47.85       36.31     11.08 o 
   2  10   1        0.11       14.05      9.77 o 
   3  10   1       75.63       52.93     11.93 o 
   4  10   1       33.80       43.09     11.40 o 
   5  10   1       38.79       31.97     10.16 o 
  -5 -10   2       77.14       93.31     15.21 o 
  -4 -10   2      287.60      297.41     21.06 o 
  -3 -10   2        7.88       15.70      9.58 o 
  -2 -10   2      351.93      341.23     22.93 o 
  -1 -10   2       15.12       26.56     11.01 o 
  -6  -9   2      180.02      181.59     11.09 o 
  -5  -9   2      150.17      162.30     14.82 o 
  -4  -9   2       77.59       84.37     13.15 o 
  -3  -9   2      402.71      405.67     22.84 o 
  -2  -9   2       47.84       54.70     11.76 o 
  -1  -9   2      184.60      208.81     17.69 o 
   0  -9   2        9.65       12.77      8.85 o 
   1  -9   2        0.14        0.13      8.60 o 
  -7  -8   2       83.89      109.79     15.18 o 
  -6  -8   2       23.98       35.25      6.83 o 
  -5  -8   2      338.26      365.51     14.24 o 
  -4  -8   2        6.84       -0.58      4.27 o 
  -3  -8   2       57.39       57.12     10.93 o 
  -2  -8   2       42.78       51.95     10.05 o 
  -1  -8   2        2.76        4.19      6.46 o 
   0  -8   2       30.57       48.46     10.09 o 
   1  -8   2       14.21        7.43      5.55 o 
   2  -8   2       87.32       78.30      9.25 o 
  -8  -7   2       40.88       59.26     13.39 o 
  -7  -7   2       78.96      119.85     15.59 o 
  -6  -7   2       91.18       88.55     17.93 o 
  -5  -7   2       76.26       79.94      8.88 o 
  -4  -7   2      232.21      234.20     10.67 o 
  -3  -7   2      487.64      523.00     15.45 o 
  -2  -7   2        0.02       -4.85      5.35 o 
  -1  -7   2      117.94      123.53      7.82 o 
   0  -7   2      275.26      243.70     11.17 o 
   1  -7   2      106.55      111.33      9.10 o 
   2  -7   2      153.65      161.82     10.05 o 
   3  -7   2        1.32       -4.47      8.51 o 
  -8  -6   2       78.18       83.94     15.53 o 
  -7  -6   2      145.53      172.11     16.51 o 
  -6  -6   2       55.62       67.00     11.63 o 
  -5  -6   2      324.47      338.07     12.50 o 
  -4  -6   2     1440.86     1534.56     30.45 o 
  -3  -6   2       96.43       83.89      6.92 o 
  -2  -6   2     1926.97     1980.05     27.99 o 
  -1  -6   2      343.21      372.35     12.05 o 
   0  -6   2      216.42      207.99     13.44 o 
   1  -6   2       32.88       29.01      5.69 o 
   2  -6   2      323.82      284.73     13.12 o 
   3  -6   2       96.70      107.61     14.76 o 
   4  -6   2        0.94        3.36      9.43 o 
  -8  -5   2       46.59       38.77     12.49 o 
  -7  -5   2        3.92       -2.31      6.76 o 
  -6  -5   2      413.72      436.82     22.37 o 
  -5  -5   2      158.00      149.53      8.17 o 
  -4  -5   2      438.06      432.87     12.93 o 
  -3  -5   2      451.45      413.73      8.70 o 
  -2  -5   2      250.22      216.92      7.48 o 
  -1  -5   2      283.49      247.46      6.39 o 
   0  -5   2      306.82      301.73      7.02 o 
   1  -5   2        0.70        8.46      8.19 o 
   2  -5   2      326.12      318.35     11.70 o 
   3  -5   2      273.66      278.16     11.31 o 
   4  -5   2      292.79      311.46     20.34 o 
   5  -5   2      117.37      128.23     16.45 o 
  -8  -4   2      283.04      275.83     21.26 o 
  -7  -4   2        4.41       -8.92      6.93 o 
  -6  -4   2       18.61        6.74      6.95 o 
  -5  -4   2       93.74      104.95      4.78 o 
  -4  -4   2       35.52       25.46      3.42 o 
  -3  -4   2        1.98        0.52      2.19 o 
  -2  -4   2        4.00        3.06      1.51 o 
  -1  -4   2       18.43       37.02      2.76 o 
   0  -4   2      642.20      716.08     11.55 o 
   1  -4   2     1532.47     1622.73     22.54 o 
   2  -4   2       17.20       21.18      4.05 o 
   3  -4   2     1496.20     1522.66     29.74 o 
   4  -4   2      215.63      180.77     14.88 o 
   5  -4   2      748.59      827.80     34.58 o 
   6  -4   2       14.53       13.94     10.33 o 
  -8  -3   2       19.28       13.64      9.86 o 
  -7  -3   2       16.91        9.30      8.64 o 
  -6  -3   2      241.61      186.27      9.22 o 
  -5  -3   2      359.56      327.39     17.32 o 
  -4  -3   2       98.84       80.09      2.91 o 
  -3  -3   2      651.71      538.49      9.45 o 
  -2  -3   2      713.16      671.99     12.14 o 
  -1  -3   2     1774.10     1752.42     22.72 o 
   0  -3   2      197.50      252.71      6.91 o 
   1  -3   2     4388.83     5126.75    136.60 o 
   2  -3   2     1270.62     1206.33     22.91 o 
   3  -3   2      161.78      159.46      5.58 o 
   4  -3   2      607.73      635.39     26.24 o 
   5  -3   2       15.63        2.27      7.19 o 
   6  -3   2      155.16      155.69     17.24 o 
  -8  -2   2       39.84       21.09     11.23 o 
  -7  -2   2       50.03       72.33      8.33 o 
  -6  -2   2        1.63       -5.42      3.61 o 
  -5  -2   2       19.21       16.10      3.88 o 
  -4  -2   2     2074.78     2036.64     27.13 o 
  -3  -2   2     1469.18     1358.76     29.00 o 
  -2  -2   2     3701.37     3864.81     65.47 o 
  -1  -2   2     4765.25     4870.76     59.37 o 
   0  -2   2      369.30      372.59      8.22 o 
   1  -2   2       10.15       17.50      5.24 o 
   2  -2   2       57.05       39.17      2.56 o 
   3  -2   2        2.45        3.94      1.88 o 
   4  -2   2      146.52      142.87      7.45 o 
   5  -2   2       38.14       22.37      8.17 o 
   6  -2   2       55.54       55.41     11.06 o 
   7  -2   2       25.23       18.71      9.45 o 
  -8  -1   2        4.96       -3.03      7.65 o 
  -7  -1   2      268.52      285.80     13.14 o 
  -6  -1   2       94.59       91.29      8.00 o 
  -5  -1   2      156.43      150.18     11.23 o 
  -4  -1   2      341.93      314.12     12.66 o 
  -3  -1   2      657.03      644.52      9.96 o 
  -2  -1   2    12365.14    12680.01    145.23 o 
  -1  -1   2     3301.32     3425.25     42.05 o 
   0  -1   2     1872.95     2060.86     30.52 o 
   1  -1   2     1314.67     1217.58     15.85 o 
   2  -1   2      155.81      151.35      4.09 o 
   3  -1   2      515.48      502.24     12.28 o 
   4  -1   2      852.83      787.95     18.18 o 
   5  -1   2       50.79       41.07      5.78 o 
   6  -1   2      188.62      200.73     10.77 o 
   7  -1   2        7.34       19.78      9.60 o 
  -7   0   2        6.29        3.58      5.38 o 
  -6   0   2      125.52      145.42      9.35 o 
  -5   0   2      242.57      240.40     10.35 o 
  -4   0   2      380.24      357.97     11.29 o 
  -3   0   2     5202.93     5332.11     86.63 o 
  -2   0   2    19172.71    19416.22    271.70 o 
  -1   0   2     1878.67     1821.48     38.31 o 
   0   0   2    11719.87    10741.77    215.38 o 
   1   0   2        4.88       10.34      1.41 o 
   2   0   2        4.05        5.77      1.72 o 
   3   0   2     1432.41     1406.37     37.57 o 
   4   0   2      110.55      126.44      6.63 o 
   5   0   2     1200.85     1222.47     25.97 o 
   6   0   2       29.53       16.87      5.19 o 
   7   0   2      126.22      130.67      9.72 o 
  -7   1   2      124.89      123.36     15.04 o 
  -6   1   2       29.72       36.66      6.60 o 
  -5   1   2       99.23      112.27      9.74 o 
  -4   1   2     2448.22     2543.99     43.99 o 
  -3   1   2     2684.46     2757.93     68.27 o 
  -2   1   2     9027.77     9148.22    106.17 o 
  -1   1   2     8729.32     9142.11    129.51 o 
   0   1   2     5998.99     6519.29    129.79 o 
   1   1   2     1722.99     1938.46     49.01 o 
   2   1   2     2460.56     2532.58     39.30 o 
   3   1   2      287.35      315.67      8.59 o 
   4   1   2     1245.62     1355.25     25.51 o 
   5   1   2        4.56       -0.13      3.43 o 
   6   1   2      403.96      434.95     14.51 o 
   7   1   2       27.12       26.30      6.32 o 
   8   1   2       20.29       12.67      6.67 o 
  -7   2   2        1.10       -1.22      8.47 o 
  -6   2   2      551.92      532.03     36.52 o 
  -5   2   2      151.14      158.00      9.31 o 
  -4   2   2       25.75       28.14      5.03 o 
  -3   2   2      962.65      981.97     15.91 o 
  -2   2   2     1342.74     1350.15     19.00 o 
  -1   2   2        4.89        3.42      2.12 o 
   0   2   2      568.71      662.76     16.25 o 
   1   2   2     2168.62     2022.17     44.61 o 
   2   2   2     1246.63     1405.68     25.24 o 
   3   2   2     1365.09     1332.50     56.68 o 
   4   2   2      933.11      933.65     34.12 o 
   5   2   2     1046.53     1044.76     22.18 o 
   6   2   2      117.80      109.04      7.70 o 
   7   2   2      377.27      382.05     14.39 o 
   8   2   2       77.49       88.52     15.38 o 
  -6   3   2        3.22       10.52      8.79 o 
  -5   3   2      189.31      191.19     15.48 o 
  -4   3   2       35.76       16.55      7.72 o 
  -3   3   2      485.19      462.22     12.08 o 
  -2   3   2        4.62        6.63      4.32 o 
  -1   3   2     1509.93     1415.35     24.49 o 
   0   3   2     1026.19      971.21     23.99 o 
   1   3   2     6713.93     6939.19     99.16 o 
   2   3   2     1027.48     1126.69     29.02 o 
   3   3   2       78.34       83.92      4.87 o 
   4   3   2     2548.89     2597.88     41.61 o 
   5   3   2       21.94       18.98      4.68 o 
   6   3   2     1694.89     1735.12     33.32 o 
   7   3   2       40.94       27.78     10.05 o 
   8   3   2      143.60      157.98     19.16 o 
  -6   4   2       96.40       97.88     15.25 o 
  -5   4   2       16.29       10.93      8.90 o 
  -4   4   2      221.29      189.71     15.12 o 
  -3   4   2       97.96      100.58     10.52 o 
  -2   4   2      511.94      436.90     12.15 o 
  -1   4   2      223.20      171.49      6.94 o 
   0   4   2     4377.22     4299.52     86.33 o 
   1   4   2      530.91      481.63     10.05 o 
   2   4   2      160.85      153.31      8.83 o 
   3   4   2        9.07       -1.11      3.66 o 
   4   4   2       98.53       97.30      4.78 o 
   5   4   2      444.15      445.27     20.21 o 
   6   4   2       31.21       30.84      8.62 o 
   7   4   2      245.70      241.30     18.16 o 
   8   4   2       40.67       50.66     12.79 o 
  -5   5   2       44.19       56.37     12.55 o 
  -4   5   2       37.01       47.24     10.76 o 
  -3   5   2       45.57       31.05      8.96 o 
  -2   5   2      626.32      629.73     16.31 o 
  -1   5   2      431.90      420.46     12.32 o 
   0   5   2      466.41      428.52      9.16 o 
   1   5   2      483.05      465.30     10.73 o 
   2   5   2       53.82       40.05      2.76 o 
   3   5   2        9.43       10.46      4.56 o 
   4   5   2      807.75      772.73     26.52 o 
   5   5   2      131.56      111.98     12.45 o 
   6   5   2      764.68      776.47     30.43 o 
   7   5   2      357.09      356.24     21.43 o 
   8   5   2       26.18       34.02     11.21 o 
  -4   6   2       68.58       91.04     14.16 o 
  -3   6   2      177.80      189.93     15.55 o 
  -2   6   2       54.15       50.00      8.39 o 
  -1   6   2      181.36      193.00      9.32 o 
   0   6   2     1738.02     1763.63     26.07 o 
   1   6   2      231.42      223.04     15.09 o 
   2   6   2     1358.16     1349.23     36.40 o 
   3   6   2      958.88      956.63     29.60 o 
   4   6   2      435.82      492.75     20.89 o 
   5   6   2     1722.47     1665.18     48.29 o 
   6   6   2       56.40       66.02     10.78 o 
   7   6   2      287.70      281.61     19.33 o 
   8   6   2        0.84        2.63      8.34 o 
  -3   7   2        8.00       16.70      8.64 o 
  -2   7   2      264.47      261.59     12.26 o 
  -1   7   2      314.60      286.34     11.98 o 
   0   7   2      376.46      379.65     16.79 o 
   1   7   2     3340.04     3290.81     79.79 o 
   2   7   2      131.86      165.29      9.05 o 
   3   7   2     1987.94     2045.56     38.20 o 
   4   7   2      932.60      972.71     32.70 o 
   5   7   2       33.72       23.31      8.73 o 
   6   7   2      393.32      360.56     20.79 o 
   7   7   2        1.69       -2.07      7.19 o 
   8   7   2       85.66       75.92     14.35 o 
  -2   8   2        1.86       -1.78      7.14 o 
  -1   8   2      443.25      431.33     32.81 o 
   0   8   2      226.05      230.90     16.66 o 
   1   8   2      322.58      321.68     18.93 o 
   2   8   2      634.76      617.88     26.58 o 
   3   8   2        0.57        8.97      4.96 o 
   4   8   2       40.63       43.64     11.77 o 
   5   8   2        1.62        1.61      4.89 o 
   6   8   2       16.27        6.89      5.79 o 
   7   8   2      154.22      165.63     16.25 o 
  -1   9   2       23.84       22.48     10.05 o 
   0   9   2      184.73      196.86     16.64 o 
   1   9   2      102.01      118.48     14.93 o 
   2   9   2        2.10        6.48      6.80 o 
   3   9   2        2.01        2.20      6.78 o 
   4   9   2        4.24        7.48      5.25 o 
   5   9   2        2.50       -0.55      6.81 o 
   6   9   2       25.44       33.41     10.31 o 
   7   9   2       43.19       38.62     11.87 o 
   1  10   2       81.87       91.08     14.69 o 
   2  10   2       92.01      108.92     15.16 o 
   3  10   2        0.66        2.37      8.13 o 
   4  10   2       64.07       69.63     12.98 o 
   5  10   2       71.98       77.67     13.13 o 
  -5 -10   3       60.59       76.88     14.59 o 
  -4 -10   3       75.16       92.94     14.73 o 
  -3 -10   3      313.18      350.04     23.33 o 
  -2 -10   3       10.42       12.15     10.14 o 
  -1 -10   3      324.12      344.76     23.97 o 
  -6  -9   3        2.34        0.75      6.18 o 
  -5  -9   3       88.19       82.27     13.64 o 
  -4  -9   3       46.51       57.46     11.44 o 
  -3  -9   3        5.61       12.85      7.89 o 
  -2  -9   3      196.66      208.28     17.28 o 
  -1  -9   3       53.50       53.46     11.91 o 
   0  -9   3      155.52      161.78     15.87 o 
   1  -9   3       94.08      111.95     15.55 o 
  -7  -8   3       22.31       23.35     10.14 o 
  -6  -8   3      134.80      144.86     10.23 o 
  -5  -8   3        1.26        0.82      6.74 o 
  -4  -8   3        1.29       -2.35      6.24 o 
  -3  -8   3      121.47      143.07     13.60 o 
  -2  -8   3      121.53      140.78     15.29 o 
  -1  -8   3      449.06      486.05     24.29 o 
   0  -8   3      137.17      143.61     12.71 o 
   1  -8   3       33.05       19.90      6.35 o 
   2  -8   3       30.15       36.73      7.71 o 
  -7  -7   3      267.02      266.02     19.80 o 
  -6  -7   3       27.26       18.88      8.49 o 
  -5  -7   3      408.48      398.02     14.42 o 
  -4  -7   3        1.51       -3.86      3.88 o 
  -3  -7   3       67.24       72.50     12.30 o 
  -2  -7   3      465.05      528.25     23.80 o 
  -1  -7   3       28.59       23.84      7.69 o 
   0  -7   3      574.96      589.35     17.39 o 
   1  -7   3        3.99        1.18      4.35 o 
   2  -7   3       93.55       85.57      9.93 o 
   3  -7   3        8.66       10.52      9.32 o 
  -8  -6   3      220.21      215.53     19.29 o 
  -7  -6   3      146.94      145.57     16.02 o 
  -6  -6   3      501.53      552.54     26.15 o 
  -5  -6   3       66.76       48.74      6.54 o 
  -4  -6   3      255.06      236.83     10.25 o 
  -3  -6   3      104.66      104.67      6.82 o 
  -2  -6   3       41.41       48.53      5.05 o 
  -1  -6   3      395.38      372.54     11.82 o 
   0  -6   3      255.08      229.67      9.78 o 
   1  -6   3      623.55      632.59     17.65 o 
   2  -6   3       83.35       92.65      8.15 o 
   3  -6   3        0.13       -1.09      7.55 o 
   4  -6   3       31.21       49.70     11.70 o 
  -8  -5   3      138.34      144.46     17.79 o 
  -7  -5   3      206.97      217.30     17.79 o 
  -6  -5   3       59.96       61.70     11.42 o 
  -5  -5   3      143.78      141.38      7.81 o 
  -4  -5   3       41.48       55.95      5.01 o 
  -3  -5   3      124.01      122.10      4.91 o 
  -2  -5   3     1287.90     1299.03     19.48 o 
  -1  -5   3      296.40      291.06      7.08 o 
   0  -5   3     1543.85     1579.32     29.66 o 
   1  -5   3      812.71      846.49     19.70 o 
   2  -5   3      955.12      966.98     22.39 o 
   3  -5   3      181.12      208.68     10.15 o 
   4  -5   3       28.38       22.99      9.67 o 
   5  -5   3        2.56       14.24      9.84 o 
  -8  -4   3       11.54       17.45     10.22 o 
  -7  -4   3        2.75       -9.78      6.52 o 
  -6  -4   3      225.06      221.13     16.36 o 
  -5  -4   3       27.51       19.28      3.10 o 
  -4  -4   3      288.87      307.98      7.45 o 
  -3  -4   3      474.93      475.37     15.94 o 
  -2  -4   3      206.66      248.50      6.18 o 
  -1  -4   3     5523.75     6074.07     72.36 o 
   0  -4   3       36.59       28.96      4.13 o 
   1  -4   3     3201.33     3304.56     92.73 o 
   2  -4   3      461.01      491.14     13.71 o 
   3  -4   3       50.31       66.39      6.42 o 
   4  -4   3       29.99       14.39      7.83 o 
   5  -4   3      150.96      183.79     16.47 o 
   6  -4   3        2.44       -8.23      7.98 o 
  -8  -3   3        2.13       13.75     10.18 o 
  -7  -3   3      165.42      138.41     14.63 o 
  -6  -3   3       11.66       15.35      3.24 o 
  -5  -3   3      683.46      704.65     12.22 o 
  -4  -3   3       33.16       23.15      2.09 o 
  -3  -3   3      204.16      231.54      7.68 o 
  -2  -3   3      428.64      449.34     11.34 o 
  -1  -3   3       15.23       38.72      5.68 o 
   0  -3   3     3885.76     4008.22     65.11 o 
   1  -3   3      335.56      319.88      9.31 o 
   2  -3   3      953.96      952.80     19.59 o 
   3  -3   3      334.65      348.64     16.65 o 
   4  -3   3      109.68      110.09     11.70 o 
   5  -3   3      274.93      261.76     17.92 o 
   6  -3   3      258.32      282.27     20.15 o 
  -8  -2   3        2.44       -3.40      8.49 o 
  -7  -2   3       59.64       58.23      7.73 o 
  -6  -2   3       73.15       74.22     10.81 o 
  -5  -2   3      210.69      180.77     10.16 o 
  -4  -2   3      157.72      151.99      5.72 o 
  -3  -2   3       25.57       24.73      2.95 o 
  -2  -2   3      177.41      148.88     15.05 o 
  -1  -2   3      776.01      805.18     11.60 o 
   0  -2   3     2188.67     2261.27     34.83 o 
   1  -2   3     4179.48     4016.90     59.67 o 
   2  -2   3      847.88      901.26     13.76 o 
   3  -2   3       20.31       18.07      3.37 o 
   4  -2   3       68.21       55.76      5.59 o 
   5  -2   3       88.00       95.40     12.19 o 
   6  -2   3       74.23       92.41     13.02 o 
   7  -2   3       57.96       68.95     13.37 o 
  -8  -1   3       11.66       13.25      9.25 o 
  -7  -1   3      149.48      152.47     10.86 o 
  -6  -1   3       22.70       16.73      7.16 o 
  -5  -1   3      299.04      259.91     10.38 o 
  -4  -1   3      714.33      774.97     17.60 o 
  -3  -1   3      311.79      376.18     11.51 o 
  -2  -1   3     1817.85     1819.26     18.94 o 
  -1  -1   3        0.14       -1.00      0.86 o 
   0  -1   3     2051.08     2148.41     62.02 o 
   1  -1   3     1523.87     1504.26     35.07 o 
   2  -1   3      563.72      496.01      8.48 o 
   3  -1   3      103.18      113.74      5.52 o 
   4  -1   3        7.39        0.92      2.85 o 
   5  -1   3       54.45       36.49      5.45 o 
   6  -1   3      127.27      155.15     13.58 o 
   7  -1   3       12.23       13.00      8.62 o 
  -7   0   3       96.96      121.04     10.56 o 
  -6   0   3     1625.62     1619.00     34.28 o 
  -5   0   3      960.01      946.51     26.28 o 
  -4   0   3     2035.23     2072.36     36.90 o 
  -3   0   3      664.26      783.89     16.62 o 
  -2   0   3     8734.32     9105.23    130.10 o 
  -1   0   3     5159.61     5293.60     57.47 o 
   0   0   3      169.27      161.14      5.62 o 
   1   0   3     1919.37     2009.91     30.41 o 
   2   0   3      516.20      570.04     11.49 o 
   3   0   3      242.86      209.65      7.22 o 
   4   0   3      265.13      286.49      9.65 o 
   5   0   3        2.02        3.59      3.76 o 
   6   0   3       80.38       90.25      8.20 o 
   7   0   3      381.48      393.26     15.73 o 
  -7   1   3       92.87       86.72     27.98 o 
  -6   1   3      287.76      279.44     12.67 o 
  -5   1   3     1126.13     1066.64     24.76 o 
  -4   1   3      892.32      856.18     19.93 o 
  -3   1   3       16.46       15.75      4.10 o 
  -2   1   3      871.50      945.20     18.02 o 
  -1   1   3     6869.65     6795.78    136.21 o 
   0   1   3     1653.61     1696.80     30.60 o 
   1   1   3     1515.98     1477.42     22.93 o 
   2   1   3      290.82      249.24      6.37 o 
   3   1   3      895.35      993.24     18.85 o 
   4   1   3      832.41      900.95     18.95 o 
   5   1   3      863.76      893.10     20.42 o 
   6   1   3        3.01       -3.90      3.83 o 
   7   1   3       78.79       83.94      8.66 o 
   8   1   3      140.81      156.92     10.89 o 
  -7   2   3      112.93      110.31     15.08 o 
  -6   2   3      108.21      107.93      9.96 o 
  -5   2   3      169.04      155.65      9.24 o 
  -4   2   3      258.11      247.26     10.21 o 
  -3   2   3      490.45      512.70      9.83 o 
  -2   2   3       26.42       13.89      2.72 o 
  -1   2   3     1024.89     1115.27     27.67 o 
   0   2   3     7932.11     8160.11    161.76 o 
   1   2   3    14522.36    15145.23    516.28 o 
   2   2   3      248.88      237.35      5.66 o 
   3   2   3     1963.40     1925.19     31.37 o 
   4   2   3      816.47      948.86     31.42 o 
   5   2   3       93.85      103.74      7.00 o 
   6   2   3       76.09       78.15      7.26 o 
   7   2   3      104.00      104.05      8.61 o 
   8   2   3        0.91      -11.89      8.15 o 
  -6   3   3       96.85       95.38     13.96 o 
  -5   3   3      376.34      364.20     20.55 o 
  -4   3   3       24.39       12.00      6.39 o 
  -3   3   3       91.06       81.52      5.37 o 
  -2   3   3       74.15       79.22      4.67 o 
  -1   3   3      417.77      444.74     15.55 o 
   0   3   3      214.69      214.54      8.45 o 
   1   3   3       66.35       81.45      5.92 o 
   2   3   3     2717.02     2617.44     59.24 o 
   3   3   3      313.57      320.26     18.16 o 
   4   3   3      167.96      168.06      8.12 o 
   5   3   3       61.82       60.34      5.23 o 
   6   3   3      279.14      286.70     18.01 o 
   7   3   3       73.03       79.43     12.68 o 
   8   3   3      272.11      300.28     21.09 o 
  -6   4   3      241.71      221.66     18.58 o 
  -5   4   3      160.56      157.12     15.27 o 
  -4   4   3       76.69       80.94     11.53 o 
  -3   4   3      201.07      176.99     13.00 o 
  -2   4   3       11.06       10.93      6.01 o 
  -1   4   3      118.78      109.14      5.68 o 
   0   4   3      256.98      204.68      9.58 o 
   1   4   3      125.93       82.06      3.67 o 
   2   4   3      373.25      349.72     14.03 o 
   3   4   3       60.65       36.95      6.50 o 
   4   4   3     1521.30     1550.22     26.26 o 
   5   4   3        2.48        5.30      5.95 o 
   6   4   3      214.72      210.44     15.38 o 
   7   4   3      387.87      363.71     21.45 o 
   8   4   3       78.94       62.17     13.15 o 
  -5   5   3      109.37      119.76     16.21 o 
  -4   5   3      192.35      173.40     15.68 o 
  -3   5   3        2.91       -1.30      5.77 o 
  -2   5   3        0.46       -1.95      3.63 o 
  -1   5   3       87.24       77.65      5.85 o 
   0   5   3      192.46      171.78      6.83 o 
   1   5   3      357.66      278.87     13.53 o 
   2   5   3     1631.04     1364.54     22.54 o 
   3   5   3      164.94      173.37     10.78 o 
   4   5   3      321.65      339.01     16.64 o 
   5   5   3      255.38      260.69     15.83 o 
   6   5   3       13.62       20.38      7.49 o 
   7   5   3        2.58        0.96      7.29 o 
   8   5   3        9.08        3.81      8.73 o 
  -4   6   3      230.92      247.15     19.27 o 
  -3   6   3       78.37       61.18     11.23 o 
  -2   6   3      164.12      143.23      8.54 o 
  -1   6   3      337.05      352.29     12.21 o 
   0   6   3      196.87      218.45      7.20 o 
   1   6   3     3317.64     3311.92     51.89 o 
   2   6   3       20.30       12.96      4.96 o 
   3   6   3     1735.25     1590.46     43.16 o 
   4   6   3      266.15      267.69     15.31 o 
   5   6   3        7.36       21.36      7.87 o 
   6   6   3        2.06        0.56      6.42 o 
   7   6   3       58.36       56.59     11.80 o 
   8   6   3        0.87       -6.12      7.70 o 
  -3   7   3      317.14      318.09     20.94 o 
  -2   7   3       58.10       71.45     11.55 o 
  -1   7   3      346.09      316.60     12.52 o 
   0   7   3      854.42      881.13     21.05 o 
   1   7   3      108.24      166.25      9.19 o 
   2   7   3     2949.92     2833.93     67.81 o 
   3   7   3      140.77      151.92     12.17 o 
   4   7   3      328.44      289.65     16.60 o 
   5   7   3      187.59      173.37     14.29 o 
   6   7   3       11.03       16.08      8.34 o 
   7   7   3      170.40      195.19     16.85 o 
   8   7   3       42.80       48.40     12.06 o 
  -2   8   3       90.25      102.31     14.22 o 
  -1   8   3        1.75       11.10      7.66 o 
   0   8   3       48.29       47.82      9.50 o 
   1   8   3      787.22      798.80     30.86 o 
   2   8   3       56.11       51.63      9.84 o 
   3   8   3      449.23      461.61     21.98 o 
   4   8   3        0.95       -5.95      5.92 o 
   5   8   3      107.14      126.18     12.92 o 
   6   8   3       57.10       89.71     13.73 o 
   7   8   3        0.41        4.11      8.94 o 
  -1   9   3       64.26       80.60     13.56 o 
   0   9   3      166.81      183.75     16.62 o 
   1   9   3        3.53       -3.21      6.82 o 
   2   9   3      139.30      131.24     15.08 o 
   3   9   3        1.79        0.77      6.39 o 
   4   9   3      161.28      155.58      9.84 o 
   5   9   3        2.56       -4.98      7.80 o 
   6   9   3        0.92        0.19      5.82 o 
   7   9   3       39.02       36.70     11.66 o 
   1  10   3       48.20       38.71     10.76 o 
   2  10   3        4.73        1.28      7.96 o 
   3  10   3      153.40      141.25     16.19 o 
   4  10   3        7.12        5.07      8.21 o 
   5  10   3       59.01       45.44     12.43 o 
  -4 -10   4      176.80      225.90     19.80 o 
  -3 -10   4        8.26       16.75     10.01 o 
  -2 -10   4      171.29      177.33     17.94 o 
  -6  -9   4      215.35      255.05     19.38 o 
  -5  -9   4      190.70      236.38     19.01 o 
  -4  -9   4       80.40       93.86     14.97 o 
  -3  -9   4      305.91      309.11     20.79 o 
  -2  -9   4        5.56       12.62      8.88 o 
  -1  -9   4      288.37      361.16     22.65 o 
   0  -9   4      139.59      139.91     15.10 o 
   1  -9   4       11.63       12.64      9.26 o 
  -7  -8   4      156.32      180.32     17.19 o 
  -6  -8   4       14.37        3.53     10.21 o 
  -5  -8   4      384.78      437.43     15.80 o 
  -4  -8   4       23.69       24.59      8.51 o 
  -3  -8   4      172.01      193.16     15.85 o 
  -2  -8   4      108.96      113.69     13.75 o 
  -1  -8   4        7.20       13.02      8.06 o 
   0  -8   4        4.33        5.53      5.16 o 
   1  -8   4      100.59       98.47      9.62 o 
   2  -8   4        1.43       -3.73      5.32 o 
  -7  -7   4       50.89       51.41     12.87 o 
  -6  -7   4      203.21      196.45     15.72 o 
  -5  -7   4        1.81        1.47      4.77 o 
  -4  -7   4      551.71      574.84     16.88 o 
  -3  -7   4        3.71       -1.58      6.93 o 
  -2  -7   4        0.34       13.30      7.61 o 
  -1  -7   4        3.01        2.63      3.77 o 
   0  -7   4      108.38      121.15      8.31 o 
   1  -7   4        1.07       -3.91      5.30 o 
   2  -7   4      326.54      321.93     13.93 o 
   3  -7   4        0.22       -6.91      7.55 o 
  -8  -6   4       46.93       85.54     15.63 o 
  -7  -6   4      138.49      146.88     17.15 o 
  -6  -6   4        0.07       -4.34      6.18 o 
  -5  -6   4      429.40      443.88     14.61 o 
  -4  -6   4      286.82      289.16     11.14 o 
  -3  -6   4      128.64      113.09      5.28 o 
  -2  -6   4      167.74      146.97      5.72 o 
  -1  -6   4        1.64       -2.75      2.94 o 
   0  -6   4      293.28      276.00     11.00 o 
   1  -6   4      535.60      543.90     16.29 o 
   2  -6   4      143.73      127.97      8.84 o 
   3  -6   4      392.28      438.90     24.55 o 
   4  -6   4        0.08       10.09      9.17 o 
  -8  -5   4       17.85       20.55     10.63 o 
  -7  -5   4        0.39       -1.43      7.25 o 
  -6  -5   4      593.81      609.11     27.37 o 
  -5  -5   4       99.92       85.82      7.16 o 
  -4  -5   4      374.55      397.90      9.42 o 
  -3  -5   4      367.30      332.39      9.02 o 
  -2  -5   4      247.70      246.00      8.79 o 
  -1  -5   4      675.91      676.91     12.01 o 
   0  -5   4      292.49      306.05     10.58 o 
   1  -5   4       41.42       45.12      5.53 o 
   2  -5   4     1014.51      963.47     23.26 o 
   3  -5   4       11.53        7.08      7.57 o 
   4  -5   4       48.94       53.40     11.33 o 
   5  -5   4       17.58       23.76     10.50 o 
  -8  -4   4       39.13       64.58     13.99 o 
  -7  -4   4       10.26        2.40      8.08 o 
  -6  -4   4       92.23       66.87     10.78 o 
  -5  -4   4      463.25      459.89     10.24 o 
  -4  -4   4       27.34       27.54      3.15 o 
  -3  -4   4      845.27      814.44     13.84 o 
  -2  -4   4     1679.07     1854.71     25.48 o 
  -1  -4   4        1.30       17.11      2.80 o 
   0  -4   4     2229.47     2591.19     45.22 o 
   1  -4   4     2347.91     2307.67     39.48 o 
   2  -4   4      133.19      123.65      7.36 o 
   3  -4   4     1543.29     1582.78     31.19 o 
   4  -4   4        0.21        1.54      6.86 o 
   5  -4   4      336.15      332.48     21.66 o 
  -8  -3   4       39.93       13.17     10.61 o 
  -7  -3   4       23.72       10.76      3.93 o 
  -6  -3   4        2.12       -3.25      2.62 o 
  -5  -3   4       99.88       74.18      4.46 o 
  -4  -3   4     1326.78     1184.68     18.07 o 
  -3  -3   4     1258.74     1309.10     19.02 o 
  -2  -3   4     2216.36     2173.45     34.04 o 
  -1  -3   4     6489.67     7099.56     83.33 o 
   0  -3   4      638.86      658.11     14.15 o 
   1  -3   4     3306.66     3647.17     56.41 o 
   2  -3   4      592.02      565.50     23.21 o 
   3  -3   4      754.05      705.33     16.97 o 
   4  -3   4      927.78     1011.12     35.50 o 
   5  -3   4       34.41       55.41     10.71 o 
   6  -3   4       89.83       90.91     14.22 o 
  -8  -2   4       35.19       23.40     15.31 o 
  -7  -2   4        6.49       -3.97      4.50 o 
  -6  -2   4      441.89      415.86     14.10 o 
  -5  -2   4     1250.15     1216.95     38.37 o 
  -4  -2   4      126.57      132.44      5.47 o 
  -3  -2   4     2257.05     2138.68     27.96 o 
  -2  -2   4     2644.88     2714.27     33.90 o 
  -1  -2   4     2289.75     2277.70     28.61 o 
   0  -2   4      556.83      489.06     15.03 o 
   1  -2   4       76.89       94.50     11.04 o 
   2  -2   4      970.20     1024.52     15.25 o 
   3  -2   4      118.97       81.21      3.99 o 
   4  -2   4        3.12       -4.30      2.87 o 
   5  -2   4       85.24       92.47     12.19 o 
   6  -2   4       16.38       27.80      9.30 o 
   7  -2   4        3.38       -6.65      7.27 o 
  -8  -1   4        0.17       -2.81      6.01 o 
  -7  -1   4       63.25       67.50      8.29 o 
  -6  -1   4      370.96      350.99     22.95 o 
  -5  -1   4        0.10       -1.57      3.32 o 
  -4  -1   4     6587.04     6484.44     97.63 o 
  -3  -1   4       68.13       60.65      6.50 o 
  -2  -1   4     1857.75     2035.80     21.31 o 
  -1  -1   4     2906.15     2696.47     32.98 o 
   0  -1   4      171.32      148.20      4.88 o 
   1  -1   4      224.76      189.89      4.15 o 
   2  -1   4      481.75      372.86     13.33 o 
   3  -1   4      311.55      360.04      9.95 o 
   4  -1   4      530.11      556.53     14.56 o 
   5  -1   4       13.40        6.90      4.15 o 
   6  -1   4       97.17       80.77     11.91 o 
   7  -1   4       23.12       19.53      9.50 o 
  -7   0   4        1.87        1.58      7.32 o 
  -6   0   4      114.60      147.12     10.02 o 
  -5   0   4      858.09      845.80     20.92 o 
  -4   0   4       17.65       30.50      7.52 o 
  -3   0   4     1873.70     1912.90     33.16 o 
  -2   0   4      921.44      860.94     16.50 o 
  -1   0   4     3979.05     4131.76     45.75 o 
   0   0   4     4110.93     4114.63     83.60 o 
   1   0   4     4993.16     5187.80    101.57 o 
   2   0   4     4514.25     4488.35     66.23 o 
   3   0   4      631.51      593.82     13.39 o 
   4   0   4      253.43      229.30      8.62 o 
   5   0   4      994.81     1021.21     22.98 o 
   6   0   4       84.08       86.58      8.35 o 
   7   0   4       73.00      107.83     13.41 o 
  -7   1   4       86.94      103.34     10.35 o 
  -6   1   4      252.14      254.52     12.44 o 
  -5   1   4       13.85       18.55      4.88 o 
  -4   1   4     2424.85     2428.54     42.90 o 
  -3   1   4      455.45      422.15     11.74 o 
  -2   1   4     2119.36     2114.34     53.39 o 
  -1   1   4      750.37      819.59     20.89 o 
   0   1   4      752.22      644.67     16.04 o 
   1   1   4       18.38       25.71      2.09 o 
   2   1   4     5919.70     6007.49     86.78 o 
   3   1   4     2144.49     2270.84     36.78 o 
   4   1   4      794.96      812.71     17.74 o 
   5   1   4      408.49      426.87     25.15 o 
   6   1   4      167.78      159.60     10.47 o 
   7   1   4       64.39       65.92      9.36 o 
   8   1   4        2.65        0.24      5.36 o 
  -7   2   4        0.09        8.96      8.47 o 
  -6   2   4       39.19       38.89      7.65 o 
  -5   2   4      360.14      358.99     13.63 o 
  -4   2   4        8.63        1.03      3.60 o 
  -3   2   4      791.53      719.03     15.85 o 
  -2   2   4      219.58      185.56      9.97 o 
  -1   2   4     2982.44     2980.72     64.20 o 
   0   2   4      378.62      363.22     10.95 o 
   1   2   4        9.73       12.51      1.70 o 
   2   2   4       24.13       37.44      2.72 o 
   3   2   4     1130.79     1099.81     19.84 o 
   4   2   4      480.24      535.28     13.21 o 
   5   2   4     2216.14     2245.32     75.49 o 
   6   2   4       15.37       11.11      4.62 o 
   7   2   4       17.76       18.73      5.67 o 
   8   2   4      190.07      205.79     18.22 o 
  -6   3   4        0.22       -9.52      7.16 o 
  -5   3   4       12.14       -2.14      6.91 o 
  -4   3   4      108.51       95.57     11.40 o 
  -3   3   4        8.62       -2.78      4.68 o 
  -2   3   4      852.53      687.57     22.67 o 
  -1   3   4      218.12      198.82     10.01 o 
   0   3   4       21.09       13.07      2.99 o 
   1   3   4      495.20      573.34      8.87 o 
   2   3   4     2405.61     2326.97     38.14 o 
   3   3   4     3039.45     3256.37     49.56 o 
   4   3   4     3722.30     3860.24     92.40 o 
   5   3   4      255.36      240.43     19.79 o 
   6   3   4     1463.25     1499.97     45.79 o 
   7   3   4        1.40       -5.05      6.46 o 
   8   3   4        9.81       20.79     10.09 o 
  -6   4   4        7.81       -6.03      8.11 o 
  -5   4   4        2.96       -8.17      6.52 o 
  -4   4   4      216.14      183.81     14.54 o 
  -3   4   4      475.00      449.57     20.47 o 
  -2   4   4      182.12      169.32      7.30 o 
  -1   4   4     1366.38     1352.50     35.56 o 
   0   4   4      290.66      294.52     11.51 o 
   1   4   4      432.34      407.16      9.23 o 
   2   4   4     2405.58     2691.01     62.32 o 
   3   4   4      259.01      225.88     12.21 o 
   4   4   4     2453.60     2424.91     60.48 o 
   5   4   4      968.98      969.61     32.59 o 
   6   4   4      138.50      140.82     13.17 o 
   7   4   4       70.49       71.45     12.30 o 
   8   4   4        2.53        6.72      9.15 o 
  -5   5   4        0.33       -6.54      8.15 o 
  -4   5   4       63.07       50.38     10.86 o 
  -3   5   4      183.92      145.49     12.90 o 
  -2   5   4     1339.64     1294.69     30.19 o 
  -1   5   4      165.75      186.74      8.06 o 
   0   5   4      965.65      954.40     19.14 o 
   1   5   4        3.38        2.39      2.98 o 
   2   5   4        0.10        0.55      1.75 o 
   3   5   4       69.73       69.87      8.51 o 
   4   5   4      422.55      357.46     17.07 o 
   5   5   4        7.42       12.47      6.80 o 
   6   5   4        3.60        4.28      7.34 o 
   7   5   4       17.19       21.79      9.43 o 
   8   5   4        4.12       -9.43      8.04 o 
  -4   6   4       36.32       38.49     10.71 o 
  -3   6   4      417.52      410.67     22.26 o 
  -2   6   4       81.86       70.21      7.28 o 
  -1   6   4     1257.32     1186.97     34.36 o 
   0   6   4      392.13      420.07     11.92 o 
   1   6   4      707.24      664.77     37.01 o 
   2   6   4      514.92      519.07     19.78 o 
   3   6   4      941.37      896.66     29.06 o 
   4   6   4      109.52      105.24     10.33 o 
   5   6   4      632.56      669.16     26.80 o 
   6   6   4       33.35       23.14      8.32 o 
   7   6   4       66.24       92.30     13.77 o 
   8   6   4        6.86       -9.75      7.98 o 
  -3   7   4        0.09       -7.76      7.04 o 
  -2   7   4      801.28      793.45     30.90 o 
  -1   7   4      160.83      157.05      9.56 o 
   0   7   4      899.64      787.31     19.51 o 
   1   7   4     1537.88     1577.84     42.58 o 
   2   7   4       32.87       35.80      7.42 o 
   3   7   4      271.36      282.23     15.55 o 
   4   7   4      483.07      479.98     21.51 o 
   5   7   4      169.33      169.35     13.92 o 
   6   7   4      219.83      205.94     16.23 o 
   7   7   4       64.30       76.95     13.09 o 
   8   7   4       62.38       74.47     14.39 o 
  -2   8   4        0.16        3.42      7.23 o 
  -1   8   4      655.60      599.83     26.84 o 
   0   8   4       76.44       91.51     11.80 o 
   1   8   4       43.33       39.63     10.14 o 
   2   8   4      106.13      109.03      8.17 o 
   3   8   4        6.09        2.35      5.97 o 
   4   8   4        2.52       -7.51      5.00 o 
   5   8   4      163.41      152.10     13.67 o 
   6   8   4       18.62       20.98      9.64 o 
   7   8   4      247.19      275.98     20.23 o 
  -1   9   4        2.21       -1.69      7.23 o 
   0   9   4       50.87       68.05     12.62 o 
   1   9   4        4.06        1.45      7.16 o 
   2   9   4       49.14       40.55     10.69 o 
   3   9   4        1.58        2.25      6.54 o 
   4   9   4      106.38      109.78      9.62 o 
   5   9   4       40.90       43.29      7.39 o 
   6   9   4      269.73      288.80     14.02 o 
   7   9   4        0.66       -0.45      6.06 o 
   1  10   4        8.98       14.76      9.26 o 
   2  10   4       27.29       39.44     10.82 o 
   3  10   4       16.72       16.75      9.45 o 
   4  10   4      168.16      188.26     17.58 o 
   5  10   4      211.49      209.36     12.82 o 
  -4 -10   5       28.11       29.41     12.38 o 
  -3 -10   5      331.30      349.61     23.52 o 
  -2 -10   5        0.82        4.70      9.69 o 
  -6  -9   5       21.53       16.66     10.24 o 
  -5  -9   5       68.78       79.77     13.71 o 
  -4  -9   5      342.12      418.24     24.12 o 
  -3  -9   5       64.91       90.85     14.29 o 
  -2  -9   5      506.36      550.55     27.97 o 
  -1  -9   5        8.11       18.65      9.54 o 
   0  -9   5       68.65       76.35     13.41 o 
  -7  -8   5       32.59       43.03     12.30 o 
  -6  -8   5        3.67       -4.15      7.40 o 
  -5  -8   5       15.81       19.08      8.64 o 
  -4  -8   5        1.91       -4.77      6.97 o 
  -3  -8   5      555.77      571.60     26.92 o 
  -2  -8   5       11.04       18.05      8.83 o 
  -1  -8   5      256.71      257.76     18.52 o 
   0  -8   5       26.54       35.56      6.92 o 
   1  -8   5        7.32        0.12      6.59 o 
   2  -8   5       59.91       65.47      9.11 o 
  -7  -7   5        3.23       11.66      8.49 o 
  -6  -7   5        0.01       -1.35      7.61 o 
  -5  -7   5      187.49      182.34     14.20 o 
  -4  -7   5      246.47      294.69     12.03 o 
  -3  -7   5       49.94       59.64     10.09 o 
  -2  -7   5     1025.48     1031.84     35.78 o 
  -1  -7   5       78.81       70.87      8.77 o 
   0  -7   5      255.63      269.92     12.07 o 
   1  -7   5       20.61        7.88      4.85 o 
   2  -7   5        2.64       -2.80      4.84 o 
   3  -7   5       80.94      102.48     15.91 o 
  -8  -6   5      110.96      122.11     17.43 o 
  -7  -6   5      218.68      205.11     17.73 o 
  -6  -6   5      178.61      194.08     15.80 o 
  -5  -6   5      122.37      110.34      8.14 o 
  -4  -6   5      539.32      531.18     15.53 o 
  -3  -6   5      257.25      273.47     12.26 o 
  -2  -6   5       52.48       48.09      7.82 o 
  -1  -6   5      193.13      185.20     10.39 o 
   0  -6   5      228.90      222.44     10.13 o 
   1  -6   5        8.75        8.27      4.72 o 
   2  -6   5       16.01       11.43      5.29 o 
   3  -6   5      239.21      249.29     12.17 o 
   4  -6   5       42.49       31.12     12.34 o 
  -8  -5   5      268.40      304.02     23.22 o 
  -7  -5   5      128.25      139.07     15.06 o 
  -6  -5   5      228.25      213.88     16.57 o 
  -5  -5   5        5.27        5.99      4.10 o 
  -4  -5   5      327.55      327.23     15.50 o 
  -3  -5   5        8.09        5.42      2.43 o 
  -2  -5   5      919.40      888.17     17.14 o 
  -1  -5   5        0.62        3.01      1.91 o 
   0  -5   5      564.83      549.82     14.94 o 
   1  -5   5     1281.84     1283.88     40.96 o 
   2  -5   5       30.48       38.30      5.63 o 
   3  -5   5      335.28      336.00     13.02 o 
   4  -5   5      287.61      273.44     19.57 o 
   5  -5   5      115.55      178.63     20.00 o 
  -8  -4   5        0.68        8.11      9.60 o 
  -7  -4   5      134.17      146.98     17.28 o 
  -6  -4   5       21.23       27.64      5.41 o 
  -5  -4   5       23.31       32.83      7.30 o 
  -4  -4   5       55.07       54.16      4.21 o 
  -3  -4   5     1678.57     1667.88     24.08 o 
  -2  -4   5       59.53       71.52      3.94 o 
  -1  -4   5    12404.60    12906.28    214.18 o 
   0  -4   5        2.27        4.46      2.94 o 
   1  -4   5      701.32      680.31     16.61 o 
   2  -4   5      851.15      869.10     20.18 o 
   3  -4   5       34.93       36.78      9.53 o 
   4  -4   5      277.60      321.34     20.00 o 
   5  -4   5       65.26       55.15     11.85 o 
  -8  -3   5        4.82        7.55     10.12 o 
  -7  -3   5       36.48       47.64      5.16 o 
  -6  -3   5        9.62        5.86      3.23 o 
  -5  -3   5      362.35      370.96     11.93 o 
  -4  -3   5       93.07       76.52      4.17 o 
  -3  -3   5     2515.69     2549.65     33.42 o 
  -2  -3   5     5432.23     5492.09     66.01 o 
  -1  -3   5      380.17      372.48     11.56 o 
   0  -3   5     9171.09     9558.33    345.33 o 
   1  -3   5      125.85      121.09      6.25 o 
   2  -3   5      158.51      171.37      7.74 o 
   3  -3   5      492.85      494.13     14.03 o 
   4  -3   5      215.33      245.19     16.96 o 
   5  -3   5      680.65      732.55     31.22 o 
   6  -3   5      142.23      150.36     16.85 o 
  -8  -2   5       13.21       11.17      4.67 o 
  -7  -2   5      219.90      202.94      8.23 o 
  -6  -2   5      147.45      149.82      6.64 o 
  -5  -2   5       91.55       91.89      5.11 o 
  -4  -2   5     1131.78     1229.55     15.19 o 
  -3  -2   5      437.31      351.83      7.48 o 
  -2  -2   5       14.28       27.13      2.53 o 
  -1  -2   5     2663.60     2398.13     30.41 o 
   0  -2   5      360.99      380.27     10.07 o 
   1  -2   5      444.24      435.35      7.54 o 
   2  -2   5      678.35      706.46     11.67 o 
   3  -2   5        6.62        6.24      2.83 o 
   4  -2   5      774.87      819.61     29.56 o 
   5  -2   5      359.93      357.08     20.06 o 
   6  -2   5      614.32      630.86     29.41 o 
   7  -2   5        5.99       -4.79      8.13 o 
  -8  -1   5      131.17      138.71     11.44 o 
  -7  -1   5        8.34       10.89      5.47 o 
  -6  -1   5      320.48      284.95     12.34 o 
  -5  -1   5        4.38        1.62      3.67 o 
  -4  -1   5      110.07      109.88     10.29 o 
  -3  -1   5      518.41      587.52     10.09 o 
  -2  -1   5     1350.91     1121.07     15.92 o 
  -1  -1   5        0.37        0.71      1.17 o 
   0  -1   5     3614.15     3685.14    142.02 o 
   1  -1   5       40.37       74.74      2.77 o 
   2  -1   5     1529.71     1569.77     26.36 o 
   3  -1   5      192.94      180.97      6.94 o 
   4  -1   5        4.67       -0.30      2.64 o 
   5  -1   5      143.57      167.24      8.87 o 
   6  -1   5       64.18       48.87     10.39 o 
   7  -1   5       67.95       56.91     12.30 o 
  -7   0   5      185.86      182.23     11.44 o 
  -6   0   5      472.58      448.73     16.75 o 
  -5   0   5       53.49       54.80     11.89 o 
  -4   0   5      970.34      993.78     23.82 o 
  -3   0   5     2852.05     2678.93     43.99 o 
  -2   0   5     3096.50     3065.80     53.55 o 
  -1   0   5     5915.45     5754.23    116.51 o 
   0   0   5     3124.22     3291.65     68.54 o 
   1   0   5     3614.74     3729.16     72.75 o 
   2   0   5      887.60      817.54     15.48 o 
   3   0   5      402.13      502.39     14.76 o 
   4   0   5        2.06        0.08      2.51 o 
   5   0   5      229.26      227.69      9.79 o 
   6   0   5      187.31      179.07      9.81 o 
   7   0   5      188.64      167.81     15.03 o 
  -7   1   5       84.98       68.61     10.53 o 
  -6   1   5      390.82      393.25     30.90 o 
  -5   1   5      709.23      667.31     18.76 o 
  -4   1   5      287.04      283.53     10.95 o 
  -3   1   5      960.69     1098.11     32.25 o 
  -2   1   5      658.76      576.18     13.13 o 
  -1   1   5     3226.55     3583.03     47.80 o 
   0   1   5      777.18      812.57     20.06 o 
   1   1   5     2041.65     1950.30     42.08 o 
   2   1   5      556.97      635.61     16.03 o 
   3   1   5      616.48      614.09     13.59 o 
   4   1   5       96.68       64.20      8.61 o 
   5   1   5      979.60      946.10     21.38 o 
   6   1   5      601.35      584.50     20.90 o 
   7   1   5      213.39      205.01     11.72 o 
  -7   2   5      284.08      317.51     21.26 o 
  -6   2   5       10.95        8.80      5.64 o 
  -5   2   5      183.39      188.50     21.09 o 
  -4   2   5        1.29       -0.60      3.84 o 
  -3   2   5      325.74      281.55      7.99 o 
  -2   2   5      105.56      119.27      8.15 o 
  -1   2   5      781.00      645.44     18.76 o 
   0   2   5      327.07      395.30      7.64 o 
   1   2   5     2212.81     1935.44    105.60 o 
   2   2   5     1342.17     1410.33     51.51 o 
   3   2   5      116.03      132.51      5.41 o 
   4   2   5     2555.64     2593.10     42.64 o 
   5   2   5      183.99      194.87      8.66 o 
   6   2   5      620.69      650.33     17.77 o 
   7   2   5      166.31      145.74     13.82 o 
   8   2   5       54.02       53.83     12.36 o 
  -6   3   5       89.26       85.78     13.90 o 
  -5   3   5        4.67        2.31      7.40 o 
  -4   3   5       32.76       19.91      7.25 o 
  -3   3   5       21.23       18.95      6.50 o 
  -2   3   5      530.48      448.24     17.49 o 
  -1   3   5     1263.43     1219.80     31.50 o 
   0   3   5     4321.29     4150.28     85.93 o 
   1   3   5      238.71      197.20      8.94 o 
   2   3   5    10303.56    11467.22    162.81 o 
   3   3   5     1499.42     1668.58     36.31 o 
   4   3   5      301.04      303.65     11.45 o 
   5   3   5     1315.03     1371.35     26.58 o 
   6   3   5       74.90      113.19     13.47 o 
   7   3   5      296.56      304.81     19.40 o 
   8   3   5      160.41      163.90     16.36 o 
  -5   4   5       34.38       25.60      9.94 o 
  -4   4   5       44.59       11.57      7.36 o 
  -3   4   5        4.87       -2.31      5.45 o 
  -2   4   5        5.67        7.36      5.15 o 
  -1   4   5      674.87      596.28     20.25 o 
   0   4   5       61.12       38.39      5.00 o 
   1   4   5     2879.07     3148.63     35.91 o 
   2   4   5       69.80      178.65     24.55 o 
   3   4   5      411.00      477.16     18.54 o 
   4   4   5      411.16      433.55     18.80 o 
   5   4   5        1.44       -0.98      5.71 o 
   6   4   5      500.47      537.44     24.66 o 
   7   4   5       94.86      122.30     15.38 o 
   8   4   5      144.58      137.64     15.29 o 
  -5   5   5       18.31        1.41      8.51 o 
  -4   5   5       20.95       13.99      8.81 o 
  -3   5   5       24.02        4.85      6.84 o 
  -2   5   5      318.77      297.76     10.99 o 
  -1   5   5       82.17       83.49      8.49 o 
   0   5   5     2023.95     1942.44     46.32 o 
   1   5   5       67.80       65.48      7.69 o 
   2   5   5     1339.14     1233.48     21.27 o 
   3   5   5        5.83       13.13      4.85 o 
   4   5   5       72.43       72.52      9.39 o 
   5   5   5      288.78      261.23     16.00 o 
   6   5   5        8.01        4.92      7.16 o 
   7   5   5      107.18      114.03     14.78 o 
   8   5   5       26.36       26.95     10.78 o 
  -4   6   5        0.55      -10.65      7.46 o 
  -3   6   5       47.13       42.79     10.18 o 
  -2   6   5      406.88      408.55     13.87 o 
  -1   6   5     1074.05     1050.63     23.33 o 
   0   6   5      764.82      705.27     16.62 o 
   1   6   5     1562.09     1521.26     27.41 o 
   2   6   5      270.66      264.26     13.82 o 
   3   6   5      548.30      512.40     20.64 o 
   4   6   5       43.99       35.20      7.66 o 
   5   6   5       12.31        6.37      6.42 o 
   6   6   5        3.97        0.71      6.16 o 
   7   6   5       19.84       28.08      9.69 o 
   8   6   5       17.60       19.05     10.18 o 
  -3   7   5      171.80      190.27     16.57 o 
  -2   7   5      108.05      117.02     13.69 o 
  -1   7   5     1041.12     1060.10     24.70 o 
   0   7   5      832.92      801.45     16.34 o 
   1   7   5      987.40      958.94     30.35 o 
   2   7   5      411.10      372.45     17.62 o 
   3   7   5       60.09       50.68      8.49 o 
   4   7   5       44.33       54.88      9.73 o 
   5   7   5      110.54      113.28     12.15 o 
   6   7   5        0.92        4.45      6.78 o 
   7   7   5      134.12      160.18     15.80 o 
   8   7   5       75.07       83.00     14.61 o 
  -2   8   5      129.58      123.48     14.99 o 
  -1   8   5       50.39       45.29     10.35 o 
   0   8   5       77.55       80.80     11.87 o 
   1   8   5      243.99      190.91     15.50 o 
   2   8   5      146.42      149.25     12.06 o 
   3   8   5        2.07        0.68      5.60 o 
   4   8   5       32.07       47.01      9.22 o 
   5   8   5        9.03       14.03      8.30 o 
   6   8   5      298.80      307.98     20.10 o 
   7   8   5        0.92        6.33      9.45 o 
  -1   9   5        4.73        0.73      8.28 o 
   0   9   5       39.90       40.10     10.59 o 
   1   9   5        2.27        5.37      7.93 o 
   2   9   5      134.41      122.16     13.17 o 
   3   9   5       19.27       14.93      5.62 o 
   4   9   5       39.83       67.58     11.57 o 
   5   9   5      136.74      142.47     14.14 o 
   6   9   5        3.36       11.51      9.35 o 
   7   9   5      241.41      233.23     19.29 o 
   1  10   5       60.53       73.84     14.03 o 
   2  10   5       43.91       42.22     12.23 o 
   3  10   5      220.39      248.31     19.18 o 
   4  10   5        6.70       25.26     10.16 o 
   5  10   5       96.92      113.07     11.09 o 
  -3 -10   6        0.17       10.46      9.73 o 
  -6  -9   6      139.96      166.51     16.89 o 
  -5  -9   6      134.51      170.74     17.11 o 
  -4  -9   6       41.86       36.93     11.78 o 
  -3  -9   6      296.92      333.75     21.83 o 
  -2  -9   6       42.56       43.35     10.80 o 
  -1  -9   6      382.71      401.67     24.02 o 
   0  -9   6      122.38      143.99     17.15 o 
  -7  -8   6      135.77      147.95     16.02 o 
  -6  -8   6        0.04       -4.43      7.57 o 
  -4  -8   6      141.91      161.55     15.18 o 
  -3  -8   6       85.94      105.67     13.73 o 
  -2  -8   6      205.19      246.66     17.81 o 
  -1  -8   6      164.13      151.05     14.54 o 
   0  -8   6      116.73      129.02     10.49 o 
   1  -8   6       62.49       68.86      9.06 o 
   2  -8   6        1.72       -1.14      9.81 o 
  -7  -7   6       50.23       46.83     12.40 o 
  -6  -7   6      122.69      107.66     14.07 o 
  -5  -7   6       46.81       38.01      7.51 o 
  -4  -7   6       48.18       53.89      7.04 o 
  -3  -7   6        8.61        2.20      6.42 o 
  -2  -7   6       25.14       22.30      5.24 o 
  -1  -7   6       17.35       11.47      4.77 o 
   0  -7   6      100.20      109.16      8.13 o 
   1  -7   6       39.48       39.70      6.60 o 
   2  -7   6      127.25      123.92     10.40 o 
   3  -7   6        6.84       10.05      9.86 o 
  -7  -6   6      118.76      131.71     16.77 o 
  -6  -6   6        1.57        3.04      7.93 o 
  -5  -6   6      225.35      237.70     11.12 o 
  -4  -6   6      168.46      152.79     14.67 o 
  -3  -6   6       20.60       21.77      3.65 o 
  -2  -6   6      265.03      275.57     10.63 o 
  -1  -6   6      405.90      387.99     12.93 o 
   0  -6   6      658.74      691.12     18.58 o 
   1  -6   6      217.08      207.03     10.53 o 
   2  -6   6       36.79       43.70      6.50 o 
   3  -6   6      103.51      124.32     10.00 o 
   4  -6   6        3.05       -1.48      8.70 o 
  -8  -5   6      181.53      196.64     19.29 o 
  -7  -5   6       15.08        8.49      8.81 o 
  -6  -5   6      649.56      641.53     28.87 o 
  -5  -5   6      139.03      126.69      7.87 o 
  -4  -5   6      702.88      685.22     20.19 o 
  -3  -5   6      429.57      413.05     13.78 o 
  -2  -5   6       71.93       85.67      5.42 o 
  -1  -5   6      469.86      459.24     13.15 o 
   0  -5   6      400.52      390.13     12.50 o 
   1  -5   6      387.31      354.77     12.54 o 
   2  -5   6       55.13       63.39     12.52 o 
   3  -5   6        0.16       -5.96      3.97 o 
   4  -5   6        0.70       -1.33      7.66 o 
   5  -5   6       52.76       77.99     14.73 o 
  -8  -4   6       50.11       92.49     16.17 o 
  -7  -4   6      371.17      336.85     22.20 o 
  -6  -4   6      137.65      119.55      7.92 o 
  -5  -4   6     1088.57     1057.28     41.82 o 
  -4  -4   6       30.01       18.78      3.06 o 
  -3  -4   6     1459.73     1488.55     33.34 o 
  -2  -4   6      678.49      748.42     13.26 o 
  -1  -4   6       80.17       69.56      8.54 o 
   0  -4   6      152.67      123.95      6.52 o 
   1  -4   6     1882.51     1834.82     33.61 o 
   2  -4   6       75.77       82.70      6.95 o 
   3  -4   6      569.83      576.39     26.14 o 
   4  -4   6       56.85       65.33     11.42 o 
   5  -4   6       29.61       23.44      9.54 o 
  -8  -3   6       84.52       66.79     13.75 o 
  -7  -3   6       69.84       86.06      6.38 o 
  -6  -3   6      484.87      483.84     11.27 o 
  -5  -3   6      204.89      188.47      8.64 o 
  -4  -3   6      987.29      968.92     16.13 o 
  -3  -3   6      738.54      813.25     13.91 o 
  -2  -3   6       60.44       96.02     13.87 o 
  -1  -3   6     2603.31     3001.70     38.12 o 
   0  -3   6      411.74      318.41      9.85 o 
   1  -3   6     1700.79     1682.81     30.11 o 
   2  -3   6     2611.44     2630.59     44.33 o 
   3  -3   6      907.64      889.91     37.83 o 
   4  -3   6      832.78      824.25     31.76 o 
   5  -3   6        5.84       10.22      7.89 o 
   6  -3   6       42.67       46.86     11.46 o 
  -8  -2   6        1.39        2.14      4.32 o 
  -7  -2   6       97.93      113.30      8.13 o 
  -6  -2   6       52.05       42.74      4.93 o 
  -5  -2   6     1797.92     1679.33     24.28 o 
  -4  -2   6        2.22       -1.03      1.72 o 
  -3  -2   6       57.87       52.62      3.51 o 
  -2  -2   6     1633.73     1863.02     25.12 o 
  -1  -2   6        4.94        7.42      2.89 o 
   0  -2   6     3862.02     4427.41     66.04 o 
   1  -2   6      503.64      425.80      7.71 o 
   2  -2   6     1060.33     1001.72     15.47 o 
   3  -2   6      656.46      721.04     16.68 o 
   4  -2   6       22.73       16.06      7.12 o 
   5  -2   6        0.92       -8.31      5.54 o 
   6  -2   6        1.45       -0.21      7.96 o 
  -7  -1   6       98.96       84.86     13.96 o 
  -6  -1   6      704.45      706.93     30.37 o 
  -5  -1   6       19.04       28.10      7.72 o 
  -4  -1   6     1338.80     1313.63     19.42 o 
  -3  -1   6     1284.69     1235.96     17.97 o 
  -2  -1   6       83.48       96.26      4.71 o 
  -1  -1   6      139.30      182.64      6.45 o 
   0  -1   6      174.51      118.61      4.80 o 
   1  -1   6      431.26      397.64      8.89 o 
   2  -1   6      637.83      608.65     12.77 o 
   3  -1   6       44.01       50.32      4.44 o 
   4  -1   6       14.11       14.70      3.79 o 
   5  -1   6       87.01       77.18     11.14 o 
   6  -1   6       43.94       46.06     10.12 o 
   7  -1   6      129.79      144.76     16.57 o 
  -7   0   6       49.97       37.65      7.69 o 
  -6   0   6      231.72      202.76     10.96 o 
  -5   0   6      414.89      391.95     13.65 o 
  -4   0   6      798.23      796.33     19.05 o 
  -3   0   6      512.88      548.42     10.20 o 
  -2   0   6      133.94      117.57      4.52 o 
  -1   0   6       62.42       32.53      4.21 o 
   0   0   6     4077.14     4331.25     89.56 o 
   1   0   6     3959.02     3766.05     79.49 o 
   2   0   6     1923.92     1849.15     59.95 o 
   3   0   6        3.54        1.84      2.24 o 
   4   0   6      307.24      286.92      9.92 o 
   5   0   6      268.84      275.14     10.91 o 
   6   0   6       59.12       63.68      7.32 o 
   7   0   6       24.05       28.44      9.67 o 
  -7   1   6       11.47       14.28      6.94 o 
  -6   1   6      332.48      278.08     13.06 o 
  -5   1   6        1.49        3.92      4.52 o 
  -4   1   6      645.77      595.47     16.38 o 
  -3   1   6       74.62       89.32      6.10 o 
  -2   1   6      172.86      192.79      9.67 o 
  -1   1   6     4506.20     4820.80     63.57 o 
   0   1   6      724.71      665.07     17.77 o 
   1   1   6      877.51      785.78     14.68 o 
   2   1   6        1.59        4.09      1.87 o 
   3   1   6     5184.93     5388.63     94.27 o 
   4   1   6       18.54       12.10      3.88 o 
   5   1   6        0.73       -0.94      4.38 o 
   6   1   6        3.03       -1.12      3.97 o 
   7   1   6      130.28      134.92      9.47 o 
  -6   2   6       12.35       12.39      6.36 o 
  -5   2   6     1392.59     1369.09     30.93 o 
  -4   2   6      578.45      543.09     16.10 o 
  -3   2   6     1853.49     1746.44     45.64 o 
  -2   2   6      137.46      181.37     10.05 o 
   0   2   6      661.58      742.49     19.53 o 
   1   2   6      179.95      226.31      6.38 o 
   2   2   6     3704.91     3701.78     55.75 o 
   3   2   6     1250.02     1448.36     25.47 o 
   4   2   6       37.99       39.76      4.63 o 
   5   2   6      231.43      230.12     22.77 o 
   6   2   6      412.04      468.17     14.85 o 
   7   2   6        4.55       -2.57      7.10 o 
   8   2   6      239.77      274.02     20.21 o 
  -6   3   6        7.52        0.43      8.49 o 
  -5   3   6       80.38       71.15     12.04 o 
  -4   3   6      678.81      666.40     26.50 o 
  -3   3   6     1203.63     1175.94     35.54 o 
  -2   3   6       13.15       13.54      4.92 o 
  -1   3   6      469.34      405.54     14.88 o 
   0   3   6       10.07       15.62      3.14 o 
   1   3   6     4921.95     5345.40    150.76 o 
   2   3   6     1794.08     1850.32     47.05 o 
   3   3   6     3049.91     3023.10     47.07 o 
   4   3   6     2081.03     2174.30     36.44 o 
   5   3   6        2.34        1.89      3.32 o 
   6   3   6      606.08      618.75     26.37 o 
   7   3   6       39.17       26.52      9.17 o 
   8   3   6      103.63      124.96     15.89 o 
  -5   4   6       37.25       22.48      9.43 o 
  -4   4   6       26.44       15.06      7.93 o 
  -3   4   6      283.97      265.82     15.68 o 
  -2   4   6        2.59        7.36      4.98 o 
  -1   4   6      402.53      436.63     16.75 o 
   0   4   6     1259.42     1288.47     32.04 o 
   1   4   6      890.18      872.06     13.13 o 
   2   4   6    10668.53    10811.19    154.11 o 
   3   4   6     1124.23     1196.36     20.90 o 
   4   4   6     1690.36     1631.43     45.08 o 
   5   4   6      329.05      334.84     18.05 o 
   6   4   6      123.91      118.20     13.00 o 
   7   4   6      198.29      207.48     16.83 o 
   8   4   6       51.39       63.19     14.01 o 
  -5   5   6        0.80       -6.59      6.95 o 
  -4   5   6      283.59      267.47     18.28 o 
  -3   5   6       59.21       53.98     10.07 o 
  -2   5   6      660.14      633.46     16.53 o 
  -1   5   6       16.09       26.60      6.27 o 
   0   5   6      637.63      669.07     21.06 o 
   1   5   6      183.58      166.17      4.66 o 
   2   5   6      115.88       98.13      4.29 o 
   3   5   6      607.95      558.79     21.45 o 
   4   5   6      134.89      120.55     10.67 o 
   5   5   6      109.65      113.39     11.63 o 
   6   5   6        1.70       -1.50      6.48 o 
   7   5   6       72.86       83.83     13.11 o 
   8   5   6        1.50        1.39      8.40 o 
  -4   6   6      163.53      144.27     16.47 o 
  -3   6   6      551.59      529.17     25.15 o 
  -2   6   6      117.58      105.32     12.04 o 
  -1   6   6      791.04      783.94     26.95 o 
   0   6   6        4.98        9.25      5.84 o 
   1   6   6       41.25       19.67     12.48 o 
   2   6   6      177.27      161.80     11.38 o 
   3   6   6      240.03      195.94     13.11 o 
   4   6   6      126.39      114.99     10.80 o 
   5   6   6      286.93      296.75     17.60 o 
   6   6   6        2.37        6.65      7.38 o 
   7   6   6       39.81       51.86     12.28 o 
   8   6   6      108.94      115.61     16.98 o 
  -3   7   6       95.32       77.76     13.00 o 
  -2   7   6      422.57      419.31     21.79 o 
  -1   7   6       16.88       31.81      5.98 o 
   0   7   6      194.38      207.42     17.61 o 
   1   7   6      223.43      245.79     14.37 o 
   2   7   6      111.34      108.70     10.50 o 
   3   7   6     1360.48     1339.28     40.23 o 
   4   7   6      173.37      184.99     13.86 o 
   5   7   6      659.63      640.80     27.14 o 
   6   7   6      222.34      235.14     17.41 o 
   7   7   6       45.71       51.30     11.93 o 
   8   7   6       68.95       76.56     14.59 o 
  -2   8   6        3.13       -0.19      8.43 o 
  -1   8   6      184.13      197.84     15.89 o 
   0   8   6       81.04      122.13     13.09 o 
   2   8   6      253.54      209.77     14.46 o 
   3   8   6       16.57       12.23      6.65 o 
   4   8   6      427.91      410.50     20.85 o 
   5   8   6       77.69       94.05     12.64 o 
   6   8   6      115.49      123.01     14.80 o 
   7   8   6       34.01       36.66     11.72 o 
   0   9   6       24.17        8.02      7.76 o 
   1   9   6        4.97       10.54      7.76 o 
   2   9   6        0.06        1.22      7.04 o 
   3   9   6      180.46      195.62     15.03 o 
   4   9   6       79.43       83.90     12.77 o 
   5   9   6      129.61      118.78     14.59 o 
   6   9   6      285.71      281.03     19.93 o 
   1  10   6        7.14        4.36      8.66 o 
   2  10   6      100.08       96.73     14.80 o 
   3  10   6       12.50       19.05      9.37 o 
   4  10   6      375.33      419.27     24.68 o 
   5  10   6      204.60      229.19     18.05 o 
  -5  -9   7      212.23      239.22     19.29 o 
  -4  -9   7      368.92      377.61     23.55 o 
  -3  -9   7      108.45      137.04     17.24 o 
  -2  -9   7      218.36      231.82     19.14 o 
  -1  -9   7       10.56       15.93      9.73 o 
   0  -9   7       12.54       16.87     10.76 o 
  -6  -8   7       86.08       90.35     14.82 o 
  -5  -8   7       28.77       14.91      8.94 o 
  -4  -8   7      168.99      179.04     15.53 o 
  -3  -8   7      118.74       98.59     13.64 o 
  -2  -8   7        2.95      -10.43      6.95 o 
  -1  -8   7       28.50       27.72      9.60 o 
   0  -8   7       71.41       90.91      9.40 o 
   1  -8   7        0.74       -6.06      4.87 o 
  -7  -7   7        2.83       -3.31      8.51 o 
  -6  -7   7       19.73        9.05      8.13 o 
  -5  -7   7       31.39       31.71      6.48 o 
  -4  -7   7      212.60      192.43     15.18 o 
  -3  -7   7       30.92       40.53      9.07 o 
  -2  -7   7       45.43       49.98     13.05 o 
  -1  -7   7        8.98       10.56      4.70 o 
   0  -7   7       44.49       60.58     10.74 o 
   1  -7   7      111.33      117.41      9.54 o 
   2  -7   7        2.62       -1.15      5.15 o 
   3  -7   7      146.81      149.25     18.20 o 
  -7  -6   7       11.65        2.25      8.51 o 
  -6  -6   7      145.51      113.69     14.59 o 
  -5  -6   7      575.11      582.48     17.27 o 
  -4  -6   7      390.59      404.88     13.77 o 
  -3  -6   7      228.76      248.06     19.05 o 
  -2  -6   7      444.36      453.92     14.09 o 
  -1  -6   7       84.16       81.03      7.20 o 
   0  -6   7       18.60        6.30      5.69 o 
   1  -6   7        3.48        5.89      6.20 o 
   2  -6   7      114.48      110.54      8.84 o 
   3  -6   7        0.07       -0.75      5.34 o 
  -7  -5   7      193.48      195.32     17.79 o 
  -6  -5   7       31.73       14.73      8.55 o 
  -5  -5   7      283.16      269.26     11.06 o 
  -4  -5   7      448.68      465.82     11.11 o 
  -3  -5   7     1012.60     1013.41     17.63 o 
  -2  -5   7       90.34       67.31      4.43 o 
  -1  -5   7        0.81        5.72      3.25 o 
   0  -5   7       25.11       37.36     11.98 o 
   1  -5   7      363.56      360.84     12.91 o 
   2  -5   7      295.36      271.03     11.69 o 
   3  -5   7      399.44      404.25     14.73 o 
   4  -5   7       24.02       19.59      9.62 o 
  -8  -4   7       32.08       39.39     12.30 o 
  -7  -4   7       37.94       61.08     13.00 o 
  -6  -4   7       72.20       71.38      9.38 o 
  -5  -4   7       35.14       35.76      5.12 o 
  -4  -4   7      722.74      750.89     14.28 o 
  -3  -4   7      966.63      945.08     16.39 o 
  -2  -4   7      888.54      904.60     15.42 o 
  -1  -4   7      831.03      759.71     13.19 o 
   0  -4   7      267.05      288.14      9.98 o 
   1  -4   7       29.32       51.50      5.59 o 
   2  -4   7     1297.10     1287.78     27.10 o 
   3  -4   7       70.35       80.14      7.52 o 
   4  -4   7      796.44      827.88     33.79 o 
   5  -4   7        1.58        4.15      8.49 o 
  -8  -3   7       40.25       41.02     12.64 o 
  -7  -3   7       33.43       40.43     12.48 o 
  -6  -3   7        7.56        9.02      7.84 o 
  -5  -3   7      879.03      902.98     21.17 o 
  -4  -3   7      777.07      726.06     13.49 o 
  -3  -3   7     2054.74     2049.38     28.51 o 
  -2  -3   7     3727.43     3737.58     47.16 o 
  -1  -3   7      195.99      129.74      7.88 o 
   0  -3   7      784.33      809.81     17.56 o 
   1  -3   7        4.82        4.54      2.94 o 
   2  -3   7      289.77      318.97     11.15 o 
   3  -3   7     1429.94     1488.58     29.86 o 
   4  -3   7       58.83       52.63      9.90 o 
   5  -3   7      166.67      142.32     14.56 o 
   6  -3   7        1.54        5.60      8.60 o 
  -7  -2   7      187.84      219.95      8.93 o 
  -6  -2   7      186.21      177.56      7.26 o 
  -5  -2   7       48.27       35.31      4.11 o 
  -4  -2   7     1449.27     1459.71     28.15 o 
  -3  -2   7     1055.23     1004.62     16.06 o 
  -2  -2   7      304.28      229.31      6.25 o 
  -1  -2   7     1151.56     1175.93     17.42 o 
   0  -2   7      464.50      418.67     17.96 o 
   1  -2   7      818.06      892.96     13.89 o 
   2  -2   7     1958.96     1986.63     27.18 o 
   3  -2   7        1.56       -1.41      4.30 o 
   4  -2   7     1203.63     1274.16     40.23 o 
   5  -2   7        2.93        8.85      7.36 o 
   6  -2   7      115.28      112.02     14.88 o 
  -7  -1   7        2.35       -3.35      4.08 o 
  -6  -1   7      255.39      285.61      9.28 o 
  -5  -1   7       95.84       98.05      7.61 o 
  -4  -1   7       61.45       54.70      4.31 o 
  -3  -1   7      285.57      208.70      8.03 o 
  -2  -1   7      511.10      466.24     11.54 o 
  -1  -1   7     1016.17      869.78     23.82 o 
   0  -1   7     1727.09     1726.21     40.95 o 
   1  -1   7      507.52      528.14     15.10 o 
   2  -1   7        1.60        0.64      1.85 o 
   3  -1   7     1249.96     1259.05     27.17 o 
   4  -1   7       13.78        6.81      3.32 o 
   5  -1   7      325.69      312.15     18.54 o 
   6  -1   7       21.66       23.59      8.60 o 
   7  -1   7       15.04       21.54      9.86 o 
  -7   0   7       55.90       56.16     12.76 o 
  -6   0   7        9.86        9.97      5.46 o 
  -5   0   7      179.98      157.78      8.98 o 
  -4   0   7      437.15      441.38     11.61 o 
  -3   0   7        5.08       -0.79      1.93 o 
  -2   0   7      311.23      243.42      8.04 o 
  -1   0   7     2463.12     2609.83     57.53 o 
   0   0   7     1810.76     1566.85     36.95 o 
   1   0   7       27.33       44.22      3.31 o 
   2   0   7        6.84       21.80      2.92 o 
   3   0   7        9.32       11.86      2.87 o 
   4   0   7      259.40      223.74      8.93 o 
   5   0   7        0.08       -4.97      3.47 o 
   6   0   7      146.32      136.16     12.83 o 
   7   0   7        6.61        5.03      7.59 o 
  -7   1   7       36.16       34.13      7.91 o 
  -6   1   7       80.47       83.45      8.89 o 
  -5   1   7      292.82      297.92     12.62 o 
  -4   1   7      304.85      277.80     11.07 o 
  -3   1   7     4134.77     4146.25     65.99 o 
  -2   1   7      645.88      711.83     13.83 o 
  -1   1   7      649.29      555.92     17.17 o 
   0   1   7     1370.86     1463.60     34.45 o 
   1   1   7      160.23      145.55     11.46 o 
   2   1   7        1.51        8.62      2.35 o 
   3   1   7      638.68      504.15     12.39 o 
   4   1   7      211.00      192.69      8.18 o 
   5   1   7      827.28      847.74     20.19 o 
   6   1   7      157.72      155.38      8.97 o 
   7   1   7       73.39       84.89      9.15 o 
  -6   2   7        0.70       -4.90      6.42 o 
  -5   2   7       53.25       61.59     10.33 o 
  -4   2   7      273.87      282.16     16.25 o 
  -3   2   7      154.77      150.00     10.82 o 
  -2   2   7     1042.56     1018.60     29.04 o 
  -1   2   7     1183.92     1296.02     29.72 o 
   0   2   7      608.99      623.93     17.88 o 
   1   2   7       59.23       88.51      4.19 o 
   2   2   7     3997.04     4161.01     62.65 o 
   3   2   7      522.18      553.59     13.85 o 
   4   2   7     1859.40     1877.24     36.06 o 
   5   2   7      164.22      174.40     11.09 o 
   6   2   7      614.59      658.60     18.27 o 
   7   2   7       25.19       19.95      8.38 o 
   8   2   7       24.41       16.51      9.32 o 
  -6   3   7       18.24       13.82      9.07 o 
  -5   3   7       22.80       17.88      8.36 o 
  -4   3   7       80.60      103.78     12.17 o 
  -3   3   7      792.76      781.63     27.59 o 
  -2   3   7     1204.50     1113.68     32.01 o 
  -1   3   7     1221.52     1129.12     30.26 o 
   0   3   7     8663.08     9813.19    125.05 o 
   1   3   7      318.69      303.66      8.36 o 
   2   3   7     1968.45     2104.89     34.02 o 
   3   3   7     3678.32     3980.94     89.69 o 
   4   3   7      383.83      375.29     10.66 o 
   5   3   7     1289.26     1287.36     25.77 o 
   6   3   7        1.76        7.21      6.57 o 
   7   3   7      280.95      333.21     20.40 o 
   8   3   7       65.97       53.64     11.98 o 
  -5   4   7       14.75        1.75      8.08 o 
  -4   4   7      221.29      236.83     16.49 o 
  -3   4   7       79.82       58.73      9.37 o 
  -2   4   7     2012.64     2009.47     51.71 o 
  -1   4   7     1083.51     1133.36     31.50 o 
   0   4   7     1901.00     1910.46     28.68 o 
   1   4   7     3103.14     3537.49     54.58 o 
   2   4   7       80.16       86.74      8.49 o 
   3   4   7      605.03      605.64     12.75 o 
   4   4   7      743.32      784.98     27.42 o 
   5   4   7       14.02       21.54      7.59 o 
   6   4   7     1211.49     1178.18     39.80 o 
   7   4   7        2.54        9.11      8.00 o 
   8   4   7       73.88       92.36     15.06 o 
  -5   5   7        1.20       -5.50      6.89 o 
  -4   5   7        5.06        2.20      8.06 o 
  -3   5   7      695.17      698.95     28.06 o 
  -2   5   7      157.47      140.48     11.70 o 
  -1   5   7      854.41      850.57     27.25 o 
   0   5   7      388.31      341.66     14.01 o 
   1   5   7        0.23        0.88      1.89 o 
   2   5   7        5.38        3.32      2.78 o 
   4   5   7        1.43       -6.29      4.21 o 
   5   5   7      676.69      632.40     25.92 o 
   6   5   7      113.19      120.64     14.01 o 
   7   5   7      296.70      293.52     19.78 o 
   8   5   7        0.30       -6.46      8.17 o 
  -4   6   7       37.43       45.89     12.10 o 
  -3   6   7       12.53        4.36      7.68 o 
  -2   6   7      916.01      866.14     31.01 o 
  -1   6   7       40.44       33.45      7.61 o 
   0   6   7      503.86      482.40     13.53 o 
   1   6   7       47.10       63.49      8.43 o 
   2   6   7       19.08       21.90      6.03 o 
   3   6   7      338.48      341.72     17.24 o 
   4   6   7      386.70      348.76     18.20 o 
   5   6   7        6.15        0.26      5.95 o 
   6   6   7      193.05      191.23     15.98 o 
   7   6   7        0.88        1.13      7.74 o 
   8   6   7       47.53       80.80     15.38 o 
  -3   7   7      141.74      124.64     15.23 o 
  -2   7   7      100.49       89.67     12.19 o 
  -1   7   7      761.76      712.18     19.52 o 
   0   7   7       28.46       29.15      7.21 o 
   1   7   7      345.14      318.65     16.68 o 
   2   7   7      156.98      165.27     12.68 o 
   3   7   7      117.79      129.90     11.95 o 
   4   7   7       94.60       89.05     11.57 o 
   5   7   7      139.51      124.10     13.00 o 
   6   7   7       19.99       17.00      8.68 o 
   7   7   7       94.76      109.49     15.65 o 
  -2   8   7      141.35      129.92     14.86 o 
  -1   8   7       78.85       69.14     11.59 o 
   0   8   7      318.13      274.66     18.50 o 
   1   8   7      156.46      144.52     12.28 o 
   2   8   7        3.87       10.95      6.67 o 
   3   8   7       56.19       50.49      9.58 o 
   4   8   7      216.12      215.01     15.38 o 
   5   8   7      104.86      106.09     13.73 o 
   6   8   7      297.58      282.98     19.61 o 
   7   8   7        0.01        3.19      9.52 o 
   0   9   7       23.33       27.18     10.22 o 
   1   9   7       65.38       57.87     11.44 o 
   3   9   7        0.60       -1.05      6.72 o 
   4   9   7      119.31      127.80     14.54 o 
   5   9   7      309.76      282.95     19.14 o 
   6   9   7       32.84       30.32     11.38 o 
   1  10   7       10.94       13.88     10.52 o 
   2  10   7       50.08       68.31     13.84 o 
   4  10   7       38.81       57.12     12.30 o 
   5  10   7      145.39      143.11     15.89 o 
  -4  -9   8       22.04       29.64     10.82 o 
  -3  -9   8      311.30      332.78     22.20 o 
  -2  -9   8        9.94       12.38      9.92 o 
  -1  -9   8      225.75      237.96     19.63 o 
  -5  -8   8       68.40       70.98     12.66 o 
  -4  -8   8      240.07      302.27     19.55 o 
  -3  -8   8       21.13       27.44      9.97 o 
  -2  -8   8      434.76      495.68     25.38 o 
  -1  -8   8       14.12       17.79      9.22 o 
   0  -8   8      158.47      163.03     10.86 o 
   1  -8   8       20.51       19.19      6.81 o 
  -7  -7   8       46.75       35.24     11.57 o 
  -6  -7   8       60.40       84.32     13.52 o 
  -5  -7   8       24.76       13.25      7.32 o 
  -4  -7   8       13.29       10.35      7.70 o 
  -3  -7   8      104.97      129.60     14.01 o 
  -2  -7   8       15.45       14.25      7.66 o 
  -1  -7   8      129.46      157.97      9.70 o 
   0  -7   8        0.36       -2.33      4.49 o 
   1  -7   8       80.26       83.98      8.76 o 
   2  -7   8       52.89       68.93      8.74 o 
  -7  -6   8       31.23       12.08     10.65 o 
  -6  -6   8        1.31       -8.90      6.20 o 
  -5  -6   8        6.62        1.81      4.59 o 
  -4  -6   8       44.51       52.06      8.08 o 
  -3  -6   8      178.64      159.64      8.67 o 
  -2  -6   8      279.25      292.30     11.43 o 
  -1  -6   8       47.04       47.14      5.98 o 
   0  -6   8      508.41      496.25     16.14 o 
   1  -6   8       21.03       20.51     10.95 o 
   2  -6   8       33.78       31.86      6.68 o 
   3  -6   8      123.70      135.27     10.60 o 
  -7  -5   8        1.00       -6.31      6.97 o 
  -6  -5   8      136.13      156.16     15.06 o 
  -5  -5   8      270.62      268.49     16.68 o 
  -4  -5   8      230.01      216.11      7.81 o 
  -3  -5   8      476.62      491.08     11.42 o 
  -2  -5   8        9.96        8.42      3.59 o 
  -1  -5   8     1901.81     1839.46     58.89 o 
   0  -5   8       18.22       24.43      9.84 o 
   1  -5   8      876.90      874.87     22.07 o 
   2  -5   8        1.52        2.62      4.16 o 
   3  -5   8       15.84       10.75      5.37 o 
   4  -5   8       27.19       35.67     11.36 o 
  -7  -4   8      375.75      408.06     24.79 o 
  -6  -4   8      204.85      180.99     15.75 o 
  -5  -4   8      292.70      282.12     11.14 o 
  -4  -4   8      108.70      103.87      5.57 o 
  -3  -4   8     1295.34     1289.06     20.71 o 
  -2  -4   8       56.58       64.54      4.33 o 
  -1  -4   8       42.65       50.23      3.63 o 
   0  -4   8      451.03      467.54     13.60 o 
   1  -4   8        3.89        7.35      3.72 o 
   2  -4   8       29.53       37.94      5.73 o 
   3  -4   8        1.23        1.23      5.30 o 
   4  -4   8      153.13      154.21     14.78 o 
   5  -4   8       15.91        2.03      8.47 o 
  -7  -3   8      342.30      328.85     17.99 o 
  -6  -3   8      271.39      262.73     12.84 o 
  -5  -3   8      411.22      387.42     13.01 o 
  -4  -3   8       23.58       27.07      3.52 o 
  -3  -3   8      295.66      316.57      9.44 o 
  -2  -3   8        3.72        7.10      2.65 o 
  -1  -3   8     1279.86     1238.33     18.94 o 
   0  -3   8      641.03      603.62     14.84 o 
   1  -3   8      905.96      866.64     19.37 o 
   2  -3   8     1405.76     1481.32     29.26 o 
   3  -3   8      103.31      123.05     12.08 o 
   4  -3   8      331.79      333.64     19.70 o 
   5  -3   8       68.03       88.88     13.56 o 
   6  -3   8       84.18       97.52     15.33 o 
  -7  -2   8      115.17      104.13      7.33 o 
  -6  -2   8      250.99      261.50     19.90 o 
  -5  -2   8       89.67       96.51      7.31 o 
  -4  -2   8      272.65      259.67      9.97 o 
  -3  -2   8        6.42        0.21      2.05 o 
  -2  -2   8     3586.72     3701.18     74.24 o 
  -1  -2   8      911.60      856.43     17.70 o 
   0  -2   8     9007.00     9075.29    165.16 o 
   1  -2   8      181.07      200.53      5.49 o 
   2  -2   8      841.05      810.07     16.26 o 
   3  -2   8      406.14      425.77     19.55 o 
   4  -2   8      188.26      199.59     14.86 o 
   5  -2   8       45.22       62.40     11.76 o 
   6  -2   8       14.21        9.88      8.88 o 
  -7  -1   8      123.02      113.75      7.82 o 
  -6  -1   8       93.47      107.88      7.18 o 
  -5  -1   8      137.50      120.54      6.04 o 
  -4  -1   8       46.24       41.90      4.12 o 
  -3  -1   8      186.45      163.89      7.26 o 
  -2  -1   8      874.35      927.95     18.90 o 
  -1  -1   8     1428.34     1329.85     33.90 o 
   0  -1   8        6.60       11.16      3.72 o 
   1  -1   8     1183.78     1125.66     27.63 o 
   2  -1   8      172.58      140.53      5.77 o 
   3  -1   8        8.78        3.75      5.43 o 
   4  -1   8       14.92        9.61      3.87 o 
   5  -1   8      263.29      270.53     17.64 o 
   6  -1   8       22.60       23.63     10.22 o 
   7  -1   8      166.01      175.26     16.81 o 
  -7   0   8       65.06       61.78      6.62 o 
  -6   0   8      366.12      375.28     11.30 o 
  -5   0   8       22.30       22.74      6.16 o 
  -4   0   8      194.10      167.25      6.27 o 
  -3   0   8       44.60       66.18      5.48 o 
  -2   0   8      276.36      258.19     11.51 o 
  -1   0   8      603.80      577.89     18.18 o 
   0   0   8       80.16      137.13      8.28 o 
   1   0   8       92.21       93.67      6.91 o 
   2   0   8       17.46       42.35      3.80 o 
   3   0   8      149.07      153.18      6.78 o 
   4   0   8        4.18       -3.12      3.15 o 
   5   0   8      171.74      185.51     14.51 o 
   6   0   8      227.42      241.47     16.81 o 
   7   0   8      205.99      228.01     17.92 o 
  -7   1   8      138.65      138.15     11.61 o 
  -6   1   8        9.94        5.07      5.55 o 
  -5   1   8      269.49      235.22     11.53 o 
  -4   1   8        4.30       10.09      5.97 o 
  -3   1   8      741.47      767.57     15.98 o 
  -2   1   8      149.85      122.59      7.07 o 
  -1   1   8     2293.83     2225.87     51.00 o 
   0   1   8       98.75      104.58      6.78 o 
   1   1   8     3271.28     3237.05     69.80 o 
   2   1   8        3.49        2.85      2.16 o 
   3   1   8      430.21      399.14     10.95 o 
   4   1   8      282.92      323.02     10.79 o 
   5   1   8        8.65        2.27      4.35 o 
   6   1   8       10.39        4.50      4.54 o 
   7   1   8       13.97        2.57      7.25 o 
  -6   2   8      124.12      148.03     16.27 o 
  -5   2   8      551.89      583.12     25.68 o 
  -4   2   8       13.95       32.51      8.11 o 
  -3   2   8      133.78      143.18     10.80 o 
  -2   2   8     2647.65     2655.29     39.46 o 
  -1   2   8      804.53      909.15     16.43 o 
   0   2   8     4802.39     4940.83    102.74 o 
   1   2   8      496.92      424.49     13.92 o 
   2   2   8     1256.19     1261.45     38.58 o 
   3   2   8        3.59       21.92     10.53 o 
   4   2   8      210.00      206.07      9.37 o 
   5   2   8       43.42       34.13      5.28 o 
   6   2   8      274.62      262.82     11.67 o 
   7   2   8       17.51       16.45      8.17 o 
   8   2   8      103.06      116.74     15.38 o 
  -6   3   8       94.64       78.40     13.26 o 
  -5   3   8      286.65      273.01     18.14 o 
  -4   3   8      400.38      358.70     19.03 o 
  -3   3   8      335.26      330.73     16.94 o 
  -2   3   8      476.59      482.59     18.88 o 
  -1   3   8      724.77      771.72     28.38 o 
   0   3   8     2320.53     2698.04     59.88 o 
   1   3   8     3066.59     3030.58     74.80 o 
   2   3   8        8.33       15.26      3.81 o 
   3   3   8        9.41       17.48      3.15 o 
   4   3   8      139.93      142.93      6.75 o 
   5   3   8       80.06       74.49      8.52 o 
   6   3   8      514.51      507.87     23.63 o 
   7   3   8      331.33      355.97     21.19 o 
   8   3   8      165.47      199.40     17.75 o 
  -5   4   8       73.38       57.40     12.06 o 
  -4   4   8      203.91      216.47     15.95 o 
  -3   4   8       28.54       28.27      8.00 o 
  -2   4   8       72.33       84.54     10.39 o 
  -1   4   8       36.62       44.27      6.86 o 
   0   4   8     3439.63     3617.95     80.30 o 
   1   4   8      453.54      432.75     11.21 o 
   2   4   8      886.67      850.05     16.95 o 
   3   4   8      107.47      115.33      5.27 o 
   4   4   8      337.52      372.52     18.18 o 
   5   4   8      903.93      816.57     29.92 o 
   6   4   8        3.82        4.94      7.85 o 
   7   4   8      444.76      479.79     25.28 o 
   8   4   8       32.39       17.71     10.76 o 
  -4   5   8      184.82      183.19     15.89 o 
  -3   5   8      166.60      142.32     13.34 o 
  -2   5   8       87.75       76.09     10.63 o 
  -1   5   8     1127.27     1014.86     30.65 o 
   0   5   8        1.00       -0.27      2.56 o 
   1   5   8     1460.52     1405.86     32.08 o 
   2   5   8       53.68       42.90      3.86 o 
   3   5   8     1126.39     1121.57     35.01 o 
   4   5   8       63.29       65.01      9.67 o 
   5   5   8        7.48       18.43      7.72 o 
   6   5   8      209.87      218.26     16.36 o 
   7   5   8       32.16       60.82     12.75 o 
   8   5   8       14.22       11.44     10.20 o 
  -4   6   8      249.39      224.64     18.11 o 
  -3   6   8      162.55      206.50     16.62 o 
  -2   6   8       83.81       80.67     11.25 o 
  -1   6   8        8.47       -5.03      4.81 o 
   0   6   8       69.70       74.91     10.06 o 
   1   6   8       25.97       21.36      6.24 o 
   2   6   8      538.71      499.12     21.09 o 
   3   6   8       29.46       20.17      6.99 o 
   4   6   8       28.09       29.02      7.81 o 
   5   6   8       32.74       28.91      9.13 o 
   6   6   8      119.99      112.55     14.41 o 
   7   6   8       44.05       58.13     12.53 o 
   8   6   8       16.97       15.06      9.47 o 
  -3   7   8       60.05       57.72     12.55 o 
  -2   7   8       14.20       10.91      7.81 o 
  -1   7   8        8.19        5.22      6.89 o 
   0   7   8        8.88        7.46      6.80 o 
   1   7   8      610.05      564.39     23.37 o 
   2   7   8       27.23       16.81      6.54 o 
   3   7   8     1245.01     1201.83     38.75 o 
   4   7   8       23.20       36.25      9.17 o 
   5   7   8       40.57       45.36     10.18 o 
   6   7   8       93.40       83.66     13.26 o 
   7   7   8        0.09       -8.53      6.97 o 
  -1   8   8       66.16       66.66     11.76 o 
   1   8   8       54.42       80.32     11.18 o 
   2   8   8      774.96      721.60     28.36 o 
   3   8   8        7.32       19.72      7.46 o 
   4   8   8      458.38      449.31     22.60 o 
   5   8   8        3.85       -3.59      6.93 o 
   6   8   8       20.61       18.88     10.20 o 
   7   8   8       44.05       40.16     12.23 o 
   0   9   8      104.75      124.51     15.83 o 
   2   9   8       75.33       88.86     12.75 o 
   3   9   8      309.15      322.11     19.50 o 
   4   9   8       10.30       21.36      8.92 o 
   5   9   8       82.81      100.34     14.86 o 
   6   9   8      140.05      165.78     16.36 o 
   2  10   8      304.47      292.00     21.34 o 
   4  10   8      339.83      325.36     20.70 o 
   5  10   8      145.68      178.12     16.49 o 
  -4  -9   9       83.39      101.80     15.83 o 
  -3  -9   9       24.33       20.68     10.82 o 
  -2  -9   9       81.00      105.65     16.06 o 
  -1  -9   9       39.19       48.10     12.62 o 
  -5  -8   9        0.19        1.78      8.00 o 
  -4  -8   9      142.23      154.73     15.55 o 
  -3  -8   9       73.79       80.35     12.90 o 
  -2  -8   9        4.27       11.63      8.62 o 
  -1  -8   9      117.04      140.78     16.49 o 
   0  -8   9      217.55      224.10     21.73 o 
   1  -8   9       35.75       36.95      9.38 o 
  -6  -7   9        3.56        1.01      8.73 o 
  -5  -7   9       48.41       47.16     10.46 o 
  -4  -7   9        1.16       -3.42      6.74 o 
  -3  -7   9       13.92       15.87      8.53 o 
  -2  -7   9       10.25       17.09      5.49 o 
  -1  -7   9      139.91      114.18      8.48 o 
   0  -7   9      161.20      167.30     10.30 o 
   1  -7   9      189.47      182.92     12.78 o 
   2  -7   9      118.14      106.12     11.57 o 
  -7  -6   9       22.45       13.75     10.39 o 
  -6  -6   9      230.04      256.63     19.10 o 
  -5  -6   9        2.05        1.52      4.43 o 
  -4  -6   9      110.45      120.15      8.36 o 
  -3  -6   9      166.39      191.42     11.78 o 
  -2  -6   9       19.18        9.72      4.61 o 
  -1  -6   9      140.66      155.94      9.12 o 
   0  -6   9      259.27      248.22     11.47 o 
   1  -6   9      417.01      432.24     19.62 o 
   2  -6   9      321.19      323.71     14.11 o 
   3  -6   9       34.43       34.24      7.42 o 
  -7  -5   9      156.28      168.11     17.49 o 
  -6  -5   9       12.29       -3.27      6.86 o 
  -5  -5   9      642.76      707.74     19.04 o 
  -4  -5   9       30.54       28.55      4.27 o 
  -3  -5   9      138.86      135.56      6.33 o 
  -2  -5   9       17.51        6.67      4.02 o 
  -1  -5   9       20.77       24.03      5.06 o 
   0  -5   9      284.13      291.69     11.66 o 
   1  -5   9      299.37      296.01     12.29 o 
   2  -5   9      125.63      126.47      8.57 o 
   3  -5   9      311.23      304.63     13.37 o 
   4  -5   9        4.44       -3.74      8.19 o 
  -7  -4   9        1.95        7.89      9.02 o 
  -6  -4   9      203.75      187.07     10.09 o 
  -5  -4   9        0.67       -0.79      3.69 o 
  -4  -4   9      827.61      837.99     16.04 o 
  -3  -4   9        0.89        6.64      3.02 o 
  -2  -4   9      116.80      133.89      5.75 o 
  -1  -4   9       98.48      103.22      8.94 o 
   0  -4   9      851.57      809.46     19.54 o 
   1  -4   9     1210.55     1208.38     25.90 o 
   2  -4   9      340.54      338.82     12.67 o 
   3  -4   9       33.81       30.35      5.88 o 
   4  -4   9       80.13      106.67     14.20 o 
   5  -4   9        5.51       -2.82      8.43 o 
  -7  -3   9      111.80      114.98      9.72 o 
  -6  -3   9        0.10        1.66      4.33 o 
  -5  -3   9     1012.73      937.48     23.27 o 
  -4  -3   9      201.37      196.37      6.96 o 
  -3  -3   9     1795.88     1760.92     26.15 o 
  -2  -3   9      198.86      211.96      6.75 o 
  -1  -3   9      523.35      516.08     23.85 o 
   0  -3   9      670.88      603.09     27.99 o 
   1  -3   9      444.43      430.72     12.96 o 
   2  -3   9     1562.79     1548.88     30.66 o 
   3  -3   9       26.21       25.26      7.76 o 
   4  -3   9      115.45      100.13     13.75 o 
   5  -3   9        0.60        3.61      8.85 o 
   6  -3   9        9.45       20.02     10.01 o 
  -7  -2   9       49.69       63.03      6.72 o 
  -6  -2   9      526.74      490.80     16.62 o 
  -5  -2   9        0.32        2.08      3.78 o 
  -4  -2   9     1738.32     1703.69     32.65 o 
  -3  -2   9       72.75       78.48      5.77 o 
  -2  -2   9     2365.19     2313.77     35.29 o 
  -1  -2   9      463.02      519.52     13.15 o 
   0  -2   9       33.01       31.74      4.21 o 
   1  -2   9      280.73      269.63      7.92 o 
   2  -2   9     1533.99     1494.65     26.62 o 
   3  -2   9       79.76       69.67      9.90 o 
   4  -2   9      156.27      144.38     13.30 o 
   5  -2   9        1.54        8.53      7.46 o 
   6  -2   9        0.38       -5.62      7.72 o 
  -7  -1   9       44.11       42.49      5.88 o 
  -6  -1   9       52.39       55.00      5.98 o 
  -5  -1   9      202.36      177.88      7.01 o 
  -4  -1   9      113.46       98.37      6.72 o 
  -3  -1   9      400.23      405.76     20.18 o 
  -2  -1   9        2.40        1.88      2.53 o 
  -1  -1   9      192.95      225.77     11.33 o 
   0  -1   9      131.41      141.68      9.07 o 
   1  -1   9     1401.50     1279.50     34.39 o 
   2  -1   9       59.98       42.96      4.08 o 
   3  -1   9     1351.09     1358.20     42.11 o 
   4  -1   9      443.93      418.41     20.08 o 
   5  -1   9      468.66      492.90     23.55 o 
   6  -1   9        2.85       -0.66      6.65 o 
   7  -1   9       19.32       44.80     11.66 o 
  -7   0   9        0.38       -2.89      4.12 o 
  -6   0   9        3.64        3.35      4.06 o 
  -5   0   9        0.20       -4.29      2.86 o 
  -4   0   9      425.18      413.34     10.06 o 
  -3   0   9      117.84      124.32      6.94 o 
  -2   0   9        7.77        2.74      3.27 o 
  -1   0   9      286.80      316.44     13.13 o 
   0   0   9      147.35      138.88      8.62 o 
   1   0   9       30.67       39.41      5.88 o 
   2   0   9      119.94       83.93      5.01 o 
   3   0   9     1020.80      871.28     18.64 o 
   4   0   9      522.70      520.73     17.41 o 
   5   0   9      261.35      258.62     11.02 o 
   6   0   9       47.71       59.35     11.01 o 
   7   0   9        7.46       23.61      9.32 o 
  -6   1   9        0.62       -5.57      3.72 o 
  -5   1   9      270.67      281.04      9.42 o 
  -4   1   9      389.64      373.92     11.46 o 
  -3   1   9     1635.43     1615.96     27.39 o 
  -2   1   9      168.21      205.71     11.14 o 
  -1   1   9      357.65      450.19     16.19 o 
   0   1   9      146.43      191.19      9.64 o 
   1   1   9       19.14       28.98      4.70 o 
   2   1   9     1030.95     1053.13     24.51 o 
   3   1   9      449.66      404.38     11.47 o 
   4   1   9      234.37      203.89      8.73 o 
   5   1   9      253.10      270.03     11.04 o 
   6   1   9        3.28        7.50      4.98 o 
   7   1   9       21.10       22.07      8.81 o 
  -6   2   9      120.49      126.84     15.35 o 
  -5   2   9       22.78       30.35      9.47 o 
  -3   2   9      176.17      193.15      8.00 o 
  -2   2   9     1329.76     1360.48     25.40 o 
  -1   2   9      442.76      513.60     17.79 o 
   0   2   9      328.12      453.23     15.80 o 
   1   2   9     1120.82     1165.99     29.77 o 
   2   2   9     1540.82     1501.80     26.86 o 
   3   2   9     1166.95     1138.89     22.36 o 
   4   2   9      845.74      809.21     18.83 o 
   5   2   9       50.96       42.00      5.70 o 
   6   2   9      110.42      127.25      8.58 o 
   7   2   9        9.58        7.53      7.14 o 
  -6   3   9        1.07        2.40      7.96 o 
  -5   3   9      308.52      262.06     18.01 o 
  -4   3   9       32.35       35.37      9.13 o 
  -3   3   9      960.38      946.30     31.37 o 
  -2   3   9       73.80       87.31      5.88 o 
  -1   3   9     1117.15     1215.37     41.02 o 
   0   3   9     1164.19     1216.66     31.63 o 
   1   3   9      282.60      324.89     12.28 o 
   2   3   9      825.88      747.13     15.92 o 
   3   3   9      957.59      928.25     18.98 o 
   4   3   9     1253.47     1238.02     24.38 o 
   5   3   9      223.38      201.80     14.07 o 
   6   3   9       63.42       53.31     10.89 o 
   7   3   9       37.83       56.09     11.51 o 
   8   3   9       30.26       32.87     10.69 o 
  -5   4   9        0.41        0.56      8.28 o 
  -4   4   9     1261.72     1207.65     40.72 o 
  -3   4   9       41.63       32.68      8.77 o 
  -2   4   9     2294.84     2160.58     55.28 o 
  -1   4   9      305.64      323.34      9.63 o 
   0   4   9      801.83      850.64     16.14 o 
   1   4   9     1208.94     1201.19     22.99 o 
   2   4   9       64.34       57.69      6.72 o 
   3   4   9      613.29      633.13     14.30 o 
   4   4   9      900.07      910.67     31.12 o 
   5   4   9      236.50      269.50     16.66 o 
   6   4   9      374.52      368.67     20.77 o 
   7   4   9        7.40       18.07      9.99 o 
   8   4   9       11.90        5.03      8.73 o 
  -4   5   9       51.14       42.47     10.80 o 
  -3   5   9      917.78      870.36     32.14 o 
  -2   5   9      159.69      153.46     12.81 o 
   0   5   9        3.67        1.55      3.21 o 
   1   5   9       92.05      114.52      6.40 o 
   2   5   9       73.39      105.43      9.94 o 
   4   5   9      140.94      137.75     12.06 o 
   5   5   9      730.81      742.15     29.58 o 
   6   5   9        0.00       -0.51      6.97 o 
   7   5   9      143.41      137.92     15.29 o 
   8   5   9        1.35       -1.35      7.57 o 
  -4   6   9      121.16      122.20     15.93 o 
  -3   6   9       59.38       63.19     11.29 o 
  -2   6   9      106.60       90.50     12.38 o 
  -1   6   9       30.20       15.06      6.93 o 
   0   6   9        1.65       -1.24      3.20 o 
   1   6   9       94.94       99.72     10.41 o 
   2   6   9      368.62      324.96     17.11 o 
   3   6   9      478.63      485.07     21.83 o 
   4   6   9      592.61      613.86     25.64 o 
   5   6   9       95.27      111.14     13.28 o 
   6   6   9      120.86      137.21     15.76 o 
   7   6   9        7.12       -0.83      8.02 o 
  -3   7   9      143.10      117.56     14.99 o 
  -2   7   9       28.78        7.74      7.55 o 
  -1   7   9      117.34       89.41     11.59 o 
   0   7   9       39.09       65.18     10.18 o 
   1   7   9       16.79       16.94      7.44 o 
   2   7   9      262.88      234.43     15.48 o 
   3   7   9       75.15       83.70     12.02 o 
   4   7   9      208.43      202.07     14.86 o 
   5   7   9       12.32        7.06      7.31 o 
   6   7   9       75.24       56.16     11.78 o 
   7   7   9       50.70       30.88     11.78 o 
  -1   8   9       20.30       32.61     10.03 o 
   1   8   9      193.27      182.42     14.69 o 
   2   8   9      143.05      138.37     13.22 o 
   3   8   9      180.04      184.43     15.06 o 
   4   8   9      102.97      109.07     14.01 o 
   5   8   9       61.96       56.09     11.46 o 
   6   8   9      173.55      194.97     17.17 o 
   7   8   9       16.55        6.03     10.05 o 
   0   9   9       61.15       84.62     14.20 o 
   2   9   9      188.79      198.80     16.00 o 
   3   9   9       46.79       52.40     10.56 o 
   4   9   9      512.05      501.02     25.47 o 
   5   9   9      224.04      227.20     18.33 o 
   6   9   9       17.11       12.57      9.62 o 
   4  10   9       52.50       68.50     13.17 o 
  -3  -9  10      101.62      105.84     16.00 o 
  -2  -9  10        0.03       -3.23      9.05 o 
  -5  -8  10       58.20       51.90     12.15 o 
  -4  -8  10      199.66      197.65     16.85 o 
  -3  -8  10       61.53       59.86     12.30 o 
  -2  -8  10      353.64      349.61     22.18 o 
  -1  -8  10        0.47       -4.38      5.35 o 
   0  -8  10       49.62       45.71      8.46 o 
  -6  -7  10       66.52       89.86     13.82 o 
  -5  -7  10       11.86        6.84      7.72 o 
  -4  -7  10      106.89      118.37     13.82 o 
  -3  -7  10      210.60      212.92     15.93 o 
  -2  -7  10       80.82       76.44      8.22 o 
  -1  -7  10      131.67      144.50      9.77 o 
   0  -7  10        0.25        4.18      5.09 o 
   1  -7  10        3.56        8.76      6.04 o 
   2  -7  10      220.99      249.53     13.86 o 
  -7  -6  10       20.66       24.55     10.78 o 
  -6  -6  10       39.81       40.65     10.67 o 
  -5  -6  10       41.31       47.78     10.37 o 
  -4  -6  10        5.55        7.43      4.77 o 
  -3  -6  10       47.93       43.75      6.32 o 
  -2  -6  10      189.79      184.56      9.84 o 
  -1  -6  10       18.76       10.11      4.85 o 
   0  -6  10      224.74      248.42     21.27 o 
   1  -6  10      306.93      325.56     19.28 o 
   2  -6  10        1.88        0.90      5.74 o 
   3  -6  10      426.37      423.65     26.01 o 
  -7  -5  10        5.14        7.29     10.03 o 
  -6  -5  10        7.36        9.86      8.53 o 
  -5  -5  10       31.48       29.61      5.85 o 
  -4  -5  10        8.82        5.65      3.55 o 
  -3  -5  10      574.30      588.97     13.30 o 
  -2  -5  10       33.71       42.55      9.02 o 
  -1  -5  10     1487.01     1484.36     33.14 o 
   0  -5  10      138.08      142.38      8.83 o 
   1  -5  10      266.04      267.66     13.25 o 
   2  -5  10      345.82      344.28     13.84 o 
   3  -5  10        0.17       -1.62      4.62 o 
   4  -5  10      103.21      104.34     15.91 o 
  -7  -4  10        4.07       -3.98      8.40 o 
  -6  -4  10        0.45       -4.11      4.47 o 
  -5  -4  10      109.01      120.59      8.31 o 
  -4  -4  10      217.09      221.93      8.09 o 
  -3  -4  10     1156.27     1164.88     20.06 o 
  -2  -4  10     1351.12     1325.57     21.50 o 
  -1  -4  10      492.70      462.89     14.10 o 
   0  -4  10     1008.48     1011.74     22.93 o 
   1  -4  10       92.27       86.39      7.54 o 
   2  -4  10       18.99       20.03      4.92 o 
   3  -4  10       16.51       18.48      8.00 o 
   4  -4  10       17.16       11.72      9.00 o 
   5  -4  10       21.71       12.32      9.13 o 
  -7  -3  10       78.57       68.91      8.51 o 
  -6  -3  10      132.89      142.37      9.35 o 
  -5  -3  10       23.18       25.12      5.72 o 
  -4  -3  10      884.08      864.09     16.33 o 
  -3  -3  10      988.73     1012.75     17.78 o 
  -2  -3  10     1077.53     1084.45     18.36 o 
  -1  -3  10      716.77      705.95     17.24 o 
   0  -3  10       58.96       51.80      5.64 o 
   1  -3  10       70.57       89.26      6.98 o 
   2  -3  10        2.72       -0.83      5.00 o 
   3  -3  10      125.14      121.56     13.58 o 
   4  -3  10      177.29      154.26     14.50 o 
   5  -3  10       76.13       90.68     14.63 o 
  -7  -2  10        3.32       -0.24      5.00 o 
  -6  -2  10       57.93       68.30      7.82 o 
  -5  -2  10      239.25      237.39     10.92 o 
  -4  -2  10      423.04      433.05     13.77 o 
  -3  -2  10      845.70      898.45     20.26 o 
  -2  -2  10     2117.59     2129.14     37.31 o 
  -1  -2  10      205.83      184.54     11.46 o 
   0  -2  10     2431.65     2299.01     56.35 o 
   1  -2  10       52.07       66.14     15.56 o 
   2  -2  10      399.15      401.92     18.82 o 
   3  -2  10      951.95      957.31     33.00 o 
   4  -2  10        9.69        2.07      6.46 o 
   5  -2  10      418.84      413.41     22.95 o 
   6  -2  10       43.24       65.10     13.32 o 
  -7  -1  10       75.89       89.10      7.33 o 
  -6  -1  10        3.71        1.86      3.70 o 
  -5  -1  10        0.04       -4.25      3.89 o 
  -4  -1  10      251.56      258.73     13.13 o 
  -3  -1  10     1021.77      997.85     21.91 o 
  -2  -1  10     1544.86     1571.62     40.80 o 
  -1  -1  10      831.37      721.62     23.25 o 
   0  -1  10      413.07      360.65     15.27 o 
   1  -1  10     1103.83     1112.63     29.36 o 
   2  -1  10       29.68       31.61      6.28 o 
   3  -1  10        4.50       -3.25      2.83 o 
   4  -1  10      359.67      341.40     18.41 o 
   5  -1  10       18.76       16.40      8.51 o 
   6  -1  10      158.54      164.65     15.55 o 
  -7   0  10        0.94        0.55      4.50 o 
  -6   0  10       69.89       68.10      6.37 o 
  -5   0  10        1.96        1.02      3.12 o 
  -4   0  10       26.88       19.20      4.24 o 
  -3   0  10      102.79      107.29      8.96 o 
  -2   0  10        3.13       12.62      4.43 o 
  -1   0  10      585.56      549.31     19.05 o 
   0   0  10        6.83       21.28      4.90 o 
   1   0  10       72.73       68.97      7.10 o 
   2   0  10       20.76       24.06      3.55 o 
   3   0  10      558.38      587.76     14.75 o 
   4   0  10       25.76       17.09      7.87 o 
   5   0  10      776.75      792.38     30.11 o 
   6   0  10      125.13      137.81     14.37 o 
   7   0  10      229.05      218.13     17.75 o 
  -6   1  10        0.25       -2.34      8.15 o 
  -5   1  10       21.47       32.83      5.78 o 
  -4   1  10       12.69       17.39      4.86 o 
  -3   1  10      325.56      316.39     10.01 o 
  -2   1  10       68.31       40.91      6.48 o 
  -1   1  10      639.43      556.18     19.05 o 
   0   1  10      155.17      209.00     10.67 o 
   1   1  10      642.29      683.81     21.32 o 
   2   1  10      332.09      345.59     11.39 o 
   3   1  10        0.79       -1.37      2.64 o 
   4   1  10     1461.00     1558.77     30.22 o 
   5   1  10       44.76       48.97      6.56 o 
   6   1  10      537.28      583.97     17.91 o 
   7   1  10       13.16       17.49      8.70 o 
  -6   2  10       40.06       47.84      8.36 o 
  -5   2  10        5.81        6.11      5.00 o 
  -4   2  10      416.19      404.79     16.85 o 
  -3   2  10      328.77      318.76     10.43 o 
  -2   2  10      542.57      530.64     16.99 o 
  -1   2  10      409.78      389.63     15.46 o 
   0   2  10     1480.94     1560.00     38.84 o 
   1   2  10       50.29       55.24      6.03 o 
   2   2  10      432.01      484.85     12.46 o 
   3   2  10       80.39       68.29      5.45 o 
   4   2  10       26.19       28.38      9.68 o 
   5   2  10      575.98      575.49     26.44 o 
   6   2  10       18.80       15.51      5.05 o 
   7   2  10       36.97       31.09      9.82 o 
  -3   3  10      440.92      429.79     12.97 o 
  -2   3  10     2417.96     2526.73     39.50 o 
  -1   3  10      536.35      539.33     23.22 o 
   0   3  10      887.38      936.27     26.65 o 
   1   3  10      156.43      155.13      8.96 o 
   2   3  10       14.76       20.88      7.81 o 
   3   3  10      195.27      197.37      8.89 o 
   4   3  10      464.67      480.00     13.36 o 
   5   3  10        9.41        1.97      5.30 o 
   6   3  10      273.67      267.32     17.39 o 
   7   3  10       66.78       87.79     13.49 o 
  -5   4  10        4.38       -4.28      6.93 o 
  -4   4  10       41.46       53.08     11.01 o 
  -2   4  10      446.12      436.66     12.98 o 
  -1   4  10      698.86      736.80     28.45 o 
   0   4  10      690.90      708.23     22.46 o 
   1   4  10      585.13      641.28     34.62 o 
   2   4  10      264.37      288.01      9.23 o 
   3   4  10      655.62      675.92     15.61 o 
   4   4  10      430.17      382.85     19.05 o 
   5   4  10      837.20      822.49     31.09 o 
   6   4  10        1.80        0.73      7.31 o 
   7   4  10      171.99      177.99     16.70 o 
  -4   5  10       23.00       25.62      9.75 o 
  -3   5  10      101.42       82.81     12.53 o 
  -1   5  10     1035.45      996.60     22.41 o 
   0   5  10      242.90      252.91     11.00 o 
   1   5  10     1637.89     1682.98     31.03 o 
   2   5  10      163.06      168.84     12.60 o 
   3   5  10      164.50      127.63     11.48 o 
   5   5  10       15.03       22.80      7.98 o 
   6   5  10      168.30      158.43     14.76 o 
   7   5  10        3.03       -7.51      7.66 o 
  -3   6  10       12.37       24.68      9.77 o 
  -2   6  10        8.62       -2.20      6.57 o 
  -1   6  10      222.08      230.17      9.35 o 
   0   6  10       92.16       88.66      5.97 o 
   1   6  10      861.44      818.26     29.60 o 
   2   6  10      182.79      164.37     12.96 o 
   3   6  10       69.82       82.08     10.99 o 
   4   6  10       36.60       26.67      8.32 o 
   5   6  10       33.40       40.68      9.60 o 
   6   6  10        4.04       -9.33      6.22 o 
   7   6  10      151.68      153.72     15.95 o 
  -3   7  10        0.77       12.64     10.22 o 
  -2   7  10       25.92       23.74      9.32 o 
   0   7  10      149.35      149.46     13.30 o 
   1   7  10      121.54      124.23     11.91 o 
   2   7  10        7.59       11.70      6.33 o 
   3   7  10       38.48       11.46      7.85 o 
   4   7  10        5.17        9.32      7.34 o 
   5   7  10        2.18       -1.86      7.10 o 
   6   7  10      175.35      212.38     17.22 o 
   7   7  10        5.69       10.56      9.64 o 
   0   8  10      364.60      327.74     19.67 o 
   1   8  10       17.35       12.85      7.85 o 
   2   8  10      145.88      150.88     13.45 o 
   3   8  10        3.40        5.84      7.08 o 
   4   8  10       73.23       83.90     12.43 o 
   5   8  10      124.10      115.50     15.01 o 
   6   8  10        3.90       -8.45      7.57 o 
   7   8  10      170.26      149.27     16.40 o 
   2   9  10      112.78      123.10     14.86 o 
   3   9  10      180.48      165.82     15.59 o 
   4   9  10       22.83       44.72     11.38 o 
   5   9  10       46.29       38.32     12.00 o 
   6   9  10      122.09      136.40     17.49 o 
   3  10  10       49.67       57.06     12.70 o 
   4  10  10      152.30      148.12     15.46 o 
  -5  -8  11        1.52        3.36      9.07 o 
  -4  -8  11       82.44       91.60     14.48 o 
  -3  -8  11      111.20      107.59     15.61 o 
  -2  -8  11        7.63        9.71      9.69 o 
  -1  -8  11      104.13       80.51      9.68 o 
   0  -8  11       79.27       92.49     10.49 o 
  -6  -7  11       46.10       32.23     11.36 o 
  -5  -7  11       41.98       36.23     10.24 o 
  -4  -7  11       13.15        9.20      7.63 o 
  -3  -7  11        8.07        4.70      8.00 o 
  -2  -7  11      208.33      198.26     11.24 o 
  -1  -7  11       55.26       42.88      7.21 o 
   0  -7  11      249.05      210.54     12.14 o 
   1  -7  11      284.60      319.90     15.00 o 
   2  -7  11       67.41       81.09      9.92 o 
  -6  -6  11       81.81      106.20     15.50 o 
  -5  -6  11        0.08        3.31      7.51 o 
  -4  -6  11        1.39        0.67      4.49 o 
  -3  -6  11      414.20      433.54     15.05 o 
  -2  -6  11        1.13       -1.65      4.14 o 
  -1  -6  11      917.96      957.26     24.28 o 
   0  -6  11      107.22      105.74      9.30 o 
   1  -6  11      438.43      404.70     15.74 o 
   2  -6  11      217.26      239.31     12.74 o 
   3  -6  11        1.38       -0.31      5.99 o 
  -7  -5  11      157.98      171.15     18.11 o 
  -6  -5  11       73.71       64.71     12.60 o 
  -5  -5  11      243.98      260.09     11.92 o 
  -4  -5  11       43.67       46.07      5.22 o 
  -3  -5  11       16.47       22.36      4.14 o 
  -2  -5  11     1091.31     1067.64     24.70 o 
  -1  -5  11       21.26       26.50      5.73 o 
   0  -5  11     1164.17     1087.86     25.57 o 
   1  -5  11      241.93      233.14     11.24 o 
   2  -5  11       26.10       34.06      6.78 o 
   3  -5  11       30.31       26.03     10.22 o 
   4  -5  11       17.39        9.67      9.20 o 
  -7  -4  11       60.86       70.51     14.31 o 
  -6  -4  11       72.63       80.09     11.88 o 
  -5  -4  11      212.93      185.11     14.13 o 
  -4  -4  11       78.99       80.55      6.04 o 
  -3  -4  11        9.54       11.54      3.65 o 
  -2  -4  11      121.99      138.65      6.38 o 
  -1  -4  11     1105.64     1044.75     23.73 o 
   0  -4  11      272.65      252.97     10.95 o 
   1  -4  11      208.05      192.58      9.94 o 
   2  -4  11        8.78       -3.96      3.95 o 
   3  -4  11        0.82       -7.96      5.86 o 
   4  -4  11        4.92       -2.93      7.63 o 
  -7  -3  11       35.07       28.35      7.46 o 
  -6  -3  11       63.79       63.27     16.91 o 
  -5  -3  11      361.68      347.48     13.32 o 
  -4  -3  11       16.91       15.47      8.12 o 
  -3  -3  11      483.00      482.48     11.53 o 
  -2  -3  11     1350.71     1376.25     27.54 o 
  -1  -3  11      214.82      197.53      9.42 o 
   0  -3  11     1778.76     1735.59     33.12 o 
   1  -3  11       26.25       20.87      6.80 o 
   2  -3  11      709.64      657.38     26.37 o 
   3  -3  11       61.11       53.53     10.41 o 
   4  -3  11       28.05       21.94      9.75 o 
   5  -3  11        5.24       10.71      8.83 o 
  -7  -2  11       73.55       78.18      9.39 o 
  -6  -2  11      783.39      766.35     21.94 o 
  -5  -2  11      166.93      167.46      9.85 o 
  -4  -2  11     1226.43     1296.43     27.71 o 
  -3  -2  11      454.16      420.35     13.24 o 
  -2  -2  11      609.42      627.88     22.78 o 
  -1  -2  11      784.59      786.74     26.48 o 
   0  -2  11       36.37       30.18      6.67 o 
   1  -2  11      878.62      902.07     18.76 o 
   2  -2  11        1.10       -1.24      4.79 o 
   3  -2  11      129.82      154.13     13.15 o 
   4  -2  11        3.67        3.25      6.44 o 
   5  -2  11      209.06      200.53     17.07 o 
   6  -2  11       21.98       45.49     11.66 o 
  -7  -1  11       67.47       71.67      9.87 o 
  -6  -1  11      187.80      176.52     10.77 o 
  -5  -1  11      545.26      531.15     17.04 o 
  -4  -1  11      464.71      433.56     15.41 o 
  -3  -1  11      112.74      123.65      7.38 o 
  -2  -1  11       11.14       12.75      5.11 o 
  -1  -1  11       29.51       31.18      6.24 o 
   0  -1  11      634.29      614.67     21.83 o 
   1  -1  11      499.60      462.00     18.90 o 
   2  -1  11      788.29      778.04     22.53 o 
   3  -1  11      879.40      866.96     29.75 o 
   4  -1  11        2.28       -2.80      6.31 o 
   5  -1  11      362.04      425.28     22.60 o 
   6  -1  11      241.93      265.53     19.67 o 
  -6   0  11       73.87       71.79      6.60 o 
  -5   0  11      126.22      122.50      6.82 o 
  -4   0  11       47.12       62.83      9.45 o 
  -3   0  11        0.24       -0.86      4.02 o 
  -2   0  11       25.12       18.84      5.52 o 
  -1   0  11       76.44       58.87      7.23 o 
   0   0  11      295.70      251.00     12.72 o 
   1   0  11     3247.18     3011.43     69.72 o 
   2   0  11       61.33       66.24      5.90 o 
   3   0  11     1148.03     1176.26     24.06 o 
   4   0  11      320.88      332.63     11.80 o 
   5   0  11       33.21       44.31      9.82 o 
   6   0  11      210.82      230.56     17.51 o 
   7   0  11       96.51      136.76     17.04 o 
  -6   1  11        6.63        8.39      5.87 o 
  -5   1  11      344.65      342.58     20.46 o 
  -4   1  11       37.28       27.81      5.19 o 
  -3   1  11      201.96      181.59     12.13 o 
  -2   1  11       25.48       18.39      5.45 o 
  -1   1  11      500.58      500.66     18.46 o 
   0   1  11      761.72      707.38     22.75 o 
   1   1  11        2.08        2.59      3.85 o 
   2   1  11     2644.04     2637.37     44.02 o 
   3   1  11       39.22       50.14      5.44 o 
   4   1  11      130.51      125.18      7.80 o 
   5   1  11       66.26       73.15     13.87 o 
   6   1  11      138.42      147.30     13.90 o 
   7   1  11       16.36        9.67      8.85 o 
  -6   2  11      245.65      256.61     28.95 o 
  -5   2  11      162.26      158.95     11.16 o 
  -4   2  11      488.06      533.61     15.19 o 
  -3   2  11      191.52      179.74      8.35 o 
  -2   2  11      343.70      375.04     16.83 o 
  -1   2  11        1.43       -1.69      3.61 o 
   0   2  11       18.13       15.25      4.64 o 
   1   2  11     1144.82     1070.46     29.73 o 
   2   2  11      208.70      216.14      8.29 o 
   3   2  11      324.35      299.43     10.24 o 
   4   2  11      411.35      450.60     16.03 o 
   5   2  11        1.27       -0.20      3.82 o 
   6   2  11       68.17       83.36     11.87 o 
   7   2  11      130.28      125.58     13.58 o 
  -5   3  11       54.22       54.93      8.67 o 
  -4   3  11      367.88      369.45     13.61 o 
  -3   3  11       71.07       89.25      7.41 o 
  -2   3  11      121.48      151.35      7.74 o 
  -1   3  11      156.58      160.14     10.56 o 
   0   3  11      566.60      580.88     19.80 o 
   1   3  11      190.11      147.60      9.39 o 
   2   3  11     3061.07     3040.22     49.62 o 
   3   3  11      103.02      111.16      9.43 o 
   4   3  11      706.40      647.92     26.66 o 
   5   3  11      124.87      122.52     12.13 o 
   6   3  11       27.02       35.48      9.24 o 
   7   3  11        6.52        6.93      8.15 o 
  -5   4  11       72.36      112.49     18.43 o 
  -4   4  11      209.05      195.69     10.87 o 
  -3   4  11       17.60       17.03      5.41 o 
  -2   4  11      301.40      331.49     11.35 o 
  -1   4  11      771.36      841.09     17.71 o 
   0   4  11       79.72       99.81      8.40 o 
   1   4  11     2452.24     2685.19     61.03 o 
   2   4  11       56.47       61.44      8.78 o 
   3   4  11     2404.42     2360.35     40.39 o 
   4   4  11       12.91       10.01      6.31 o 
   5   4  11      298.49      286.18     17.84 o 
   6   4  11        1.18       -4.00      7.12 o 
   7   4  11       43.39       56.42     11.83 o 
  -3   5  11      284.85      334.64     13.47 o 
  -2   5  11        3.99        5.04      5.92 o 
  -1   5  11      260.23      275.39      9.94 o 
   0   5  11      643.97      659.90     22.71 o 
   1   5  11      110.74      122.65      7.20 o 
   2   5  11     1283.58     1168.07     37.17 o 
   3   5  11       59.99       58.40      9.41 o 
   4   5  11      445.22      468.69     22.41 o 
   5   5  11      148.83      162.57     14.46 o 
   6   5  11        4.61        1.90      7.16 o 
   7   5  11       35.12       24.81     10.91 o 
  -2   6  11        3.04       -4.35      4.76 o 
  -1   6  11        0.42       -1.21      5.28 o 
   0   6  11        2.41        4.98      3.79 o 
   1   6  11      216.64      246.47     15.93 o 
   2   6  11        4.25        2.48      5.62 o 
   3   6  11      311.78      341.55     19.14 o 
   4   6  11      127.57      164.82     14.07 o 
   5   6  11       75.41       81.33     12.64 o 
   6   6  11      113.45      116.47     14.86 o 
   7   6  11        9.42        7.70      8.88 o 
  -2   7  11       65.92       68.16      8.68 o 
   0   7  11      185.10      171.73     15.03 o 
   1   7  11        7.63        8.00      6.67 o 
   2   7  11      328.88      343.22     19.25 o 
   3   7  11        0.49        0.34      6.33 o 
   4   7  11      249.97      284.92     18.43 o 
   5   7  11       35.42       48.99     10.65 o 
   6   7  11       52.90       51.03     12.23 o 
   7   7  11      101.60      115.31     16.25 o 
   0   8  11        0.72        4.79      8.04 o 
   1   8  11      198.79      179.55     14.84 o 
   2   8  11        1.22       -2.93      6.57 o 
   3   8  11      216.27      190.55     15.76 o 
   4   8  11        2.80       19.14      8.70 o 
   5   8  11       42.61       52.14     11.61 o 
   6   8  11       81.72       84.84     14.26 o 
   1   9  11       25.99       43.22     11.27 o 
   2   9  11      209.99      193.73     16.17 o 
   3   9  11       12.29       10.54      8.32 o 
   4   9  11      340.52      312.49     20.55 o 
   5   9  11       67.52       72.60     13.26 o 
  -4  -8  12       78.63       83.45     14.14 o 
  -3  -8  12       68.01       62.49     12.43 o 
  -2  -8  12      105.82       90.31     14.07 o 
  -1  -8  12       30.78       30.99      7.86 o 
  -4  -7  12      136.99      131.09     14.07 o 
  -3  -7  12       93.33      101.03     13.32 o 
  -2  -7  12        9.59        5.58      5.17 o 
  -1  -7  12       73.40       76.65      8.93 o 
   0  -7  12       56.24       47.03     11.04 o 
   1  -7  12       25.73       37.25     15.27 o 
  -6  -6  12        1.61       -6.31      7.81 o 
  -5  -6  12      255.20      273.16     18.86 o 
  -4  -6  12       96.42       97.77      9.01 o 
  -3  -6  12      256.60      242.86     15.74 o 
  -2  -6  12      211.24      216.67     11.36 o 
  -1  -6  12       12.11       19.75      5.92 o 
   0  -6  12      183.03      192.54     11.10 o 
   1  -6  12      494.87      481.32     23.40 o 
   2  -6  12        1.96       -1.93      5.32 o 
  -6  -5  12       51.17       53.87     12.83 o 
  -5  -5  12        1.32       12.93      8.39 o 
  -4  -5  12      185.35      174.60      7.95 o 
  -3  -5  12      271.42      275.03     11.83 o 
  -2  -5  12      225.62      217.99     18.33 o 
  -1  -5  12      317.44      357.92     13.53 o 
   0  -5  12      256.43      237.15     11.36 o 
   1  -5  12       65.80       76.49     17.17 o 
   2  -5  12      361.50      371.06     18.94 o 
   3  -5  12       45.31       29.96     10.41 o 
  -7  -4  12        4.09       15.55      9.84 o 
  -6  -4  12        0.12        0.30      5.02 o 
  -5  -4  12      410.59      417.02     15.06 o 
  -4  -4  12       11.72        6.07      4.01 o 
  -3  -4  12      279.27      311.11     11.63 o 
  -2  -4  12      691.14      662.89     18.15 o 
  -1  -4  12       62.31       56.28      6.85 o 
   0  -4  12        1.63       -2.94      3.58 o 
   1  -4  12      105.73       81.57      7.86 o 
   2  -4  12        1.68        0.96      6.37 o 
   3  -4  12       83.75       92.04     13.43 o 
   4  -4  12       15.72       -2.46      8.25 o 
  -7  -3  12       30.41       28.98     10.56 o 
  -6  -3  12      226.60      224.86     11.75 o 
  -5  -3  12        2.05       -2.09      4.21 o 
  -4  -3  12     1446.08     1488.70     31.18 o 
  -3  -3  12       59.82       60.87      6.79 o 
  -2  -3  12      142.51      139.12      8.07 o 
  -1  -3  12        5.18        8.31      4.24 o 
   0  -3  12       12.44       15.44      6.29 o 
   1  -3  12       10.93        1.90      5.65 o 
   2  -3  12       49.38       49.23      9.15 o 
   3  -3  12       22.76       17.58      8.02 o 
   4  -3  12      168.90      171.81     15.85 o 
   5  -3  12        2.49       10.99      8.94 o 
  -7  -2  12       19.77       17.39      7.76 o 
  -6  -2  12       14.47       25.34     10.37 o 
  -5  -2  12      934.85      905.01     23.37 o 
  -4  -2  12      211.25      199.65     10.00 o 
  -3  -2  12     1016.58     1051.28     23.78 o 
  -2  -2  12      447.64      419.50     18.97 o 
  -1  -2  12       80.37       79.79      9.75 o 
   0  -2  12      275.33      295.17     15.89 o 
   1  -2  12     1165.36     1159.82     23.19 o 
   2  -2  12      269.39      242.24     15.33 o 
   3  -2  12      518.69      524.46     23.87 o 
   4  -2  12       13.11        6.61      7.42 o 
   5  -2  12      295.11      335.41     21.66 o 
  -6  -1  12      181.53      189.60     11.29 o 
  -5  -1  12       70.08       81.48      8.19 o 
  -4  -1  12      727.65      676.23     18.81 o 
  -3  -1  12      242.16      248.40     13.99 o 
  -2  -1  12     1355.93     1256.48     36.21 o 
  -1  -1  12      721.32      717.58     24.91 o 
   0  -1  12      106.67      107.61      9.71 o 
   1  -1  12      390.56      364.80     17.30 o 
   2  -1  12      807.13      831.96     18.77 o 
   3  -1  12      513.32      501.45     21.92 o 
   4  -1  12      435.04      435.52     22.13 o 
   5  -1  12        0.25        0.51      7.06 o 
   6  -1  12      149.37      167.84     16.19 o 
  -6   0  12        1.19       -5.92      4.41 o 
  -5   0  12      200.63      184.56     14.07 o 
  -4   0  12        0.42       -5.20      4.58 o 
  -3   0  12      898.05      912.31     29.60 o 
  -2   0  12       94.35       75.98      8.25 o 
  -1   0  12      683.18      651.41     22.86 o 
   0   0  12       89.79       92.79      8.70 o 
   1   0  12       48.60       61.74      7.98 o 
   2   0  12       13.64       23.13      4.28 o 
   3   0  12      864.93      859.10     19.89 o 
   4   0  12       16.65       10.51      4.62 o 
   5   0  12      713.39      710.75     29.04 o 
   6   0  12       81.28      110.76     14.37 o 
  -6   1  12       91.21      105.53     10.80 o 
  -5   1  12        0.17        5.81      4.90 o 
  -4   1  12      483.52      455.82     21.54 o 
  -3   1  12        0.11       -2.69      4.68 o 
  -2   1  12      285.34      284.73     14.63 o 
  -1   1  12      144.74      120.19      9.47 o 
   0   1  12       11.12       12.83      5.24 o 
   1   1  12      300.42      324.74     14.78 o 
   2   1  12      876.66      888.90     23.78 o 
   3   1  12      548.37      567.54     15.38 o 
   4   1  12     2509.90     2574.28     45.43 o 
   5   1  12        0.14        0.41      4.40 o 
   6   1  12      413.49      438.09     22.35 o 
  -6   2  12        0.81        3.34      6.85 o 
  -5   2  12       79.05      106.39     14.81 o 
  -4   2  12        3.85        3.76      4.57 o 
  -3   2  12     1026.38     1084.57     22.36 o 
  -2   2  12        9.20        6.76      5.47 o 
  -1   2  12      156.10      140.72     10.22 o 
   0   2  12      652.71      694.97     22.88 o 
   1   2  12       15.25       15.83      4.90 o 
   2   2  12     1918.06     1988.55     61.92 o 
   3   2  12     1520.63     1472.38     28.63 o 
   4   2  12       88.39       84.24      6.74 o 
   5   2  12      394.24      393.60     13.46 o 
   6   2  12       15.81        0.56      6.76 o 
  -5   3  12        2.45       -5.05      5.31 o 
  -4   3  12      140.23      154.05      9.44 o 
  -3   3  12       70.95       64.86      6.86 o 
  -2   3  12     1397.59     1397.88     40.53 o 
  -1   3  12       35.72       31.93      6.46 o 
   0   3  12      195.80      185.31     11.29 o 
   1   3  12      922.64      989.86     28.55 o 
   2   3  12      289.63      298.08     10.32 o 
   3   3  12      272.18      247.35      9.85 o 
   4   3  12      157.11      134.78      7.50 o 
   5   3  12        4.02       -2.93      6.33 o 
   6   3  12        9.53        1.50      7.40 o 
   7   3  12        0.64        0.34      7.78 o 
  -5   4  12       45.19       69.50     10.22 o 
  -4   4  12       13.59       21.82      6.49 o 
  -3   4  12      657.36      684.65     18.14 o 
  -2   4  12       58.03       60.56      6.65 o 
  -1   4  12     1690.07     1715.84     45.92 o 
   0   4  12      525.36      557.44     20.38 o 
   1   4  12        3.77       17.51      5.41 o 
   2   4  12      659.95      667.25     16.46 o 
   3   4  12      718.70      691.00     16.93 o 
   4   4  12      265.19      267.94     16.55 o 
   5   4  12      156.61      151.24     13.17 o 
   6   4  12       19.33       10.97      8.17 o 
   7   4  12       57.18       69.05     13.49 o 
  -4   5  12       99.15      131.35     11.63 o 
  -3   5  12       36.42       47.66      8.00 o 
  -2   5  12      919.67      973.08     38.50 o 
  -1   5  12      149.96      143.69      7.70 o 
   0   5  12      343.34      380.05     17.04 o 
   1   5  12      636.42      570.27     15.51 o 
   2   5  12       45.67       72.78     10.05 o 
   3   5  12      220.66      210.54     14.88 o 
   4   5  12      490.18      484.30     23.20 o 
   5   5  12      237.29      219.40     16.23 o 
   6   5  12      164.52      140.12     14.26 o 
   7   5  12       18.54       -2.14      8.02 o 
  -3   6  12      216.08      235.98     14.52 o 
  -2   6  12        1.54        3.64      5.00 o 
  -1   6  12      729.01      778.01     18.53 o 
   0   6  12        0.91       -0.60      5.20 o 
   1   6  12       80.39       82.08     11.42 o 
   2   6  12       33.61       49.83      9.69 o 
   3   6  12       27.38       17.56      7.68 o 
   4   6  12       69.31       74.57     11.44 o 
   5   6  12      335.05      349.16     20.94 o 
   6   6  12        4.00       -4.81      7.25 o 
   7   6  12      111.19      126.03     16.92 o 
  -2   7  12      158.95      171.32     10.68 o 
   0   7  12       85.26       82.16     12.43 o 
   1   7  12       61.79       43.43      9.86 o 
   2   7  12        1.71        5.71      6.78 o 
   3   7  12        1.60       -6.54      5.65 o 
   4   7  12      212.24      229.40     17.11 o 
   5   7  12       85.59       73.01     12.66 o 
   6   7  12      247.87      275.19     19.93 o 
   7   7  12        0.06        1.07      9.22 o 
   0   8  12       48.30       62.08     12.40 o 
   1   8  12       10.99       16.00      8.36 o 
   2   8  12       70.28       92.13     13.05 o 
   3   8  12       72.39       75.32     12.43 o 
   4   8  12      139.52      157.10     17.43 o 
   5   8  12      361.83      312.77     21.04 o 
   6   8  12       54.82       41.77     12.06 o 
   1   9  12       17.40       10.56      9.32 o 
   2   9  12       92.86      115.38     15.08 o 
   3   9  12      141.70      140.40     15.53 o 
   4   9  12       33.16       31.31     10.63 o 
   5   9  12       79.26       65.03     13.58 o 
  -3  -8  13       98.35       89.52     14.14 o 
  -2  -8  13        9.91       -1.80      8.96 o 
  -1  -8  13      195.57      183.95     12.60 o 
  -4  -7  13      120.21       94.78     13.60 o 
  -3  -7  13       36.01       21.02      9.86 o 
  -2  -7  13      163.99      149.94     10.22 o 
  -1  -7  13        2.85        0.89      5.77 o 
   0  -7  13       75.46       50.78      9.72 o 
   1  -7  13       95.00      112.00     18.34 o 
  -6  -6  13        4.59        1.28      9.11 o 
  -4  -6  13       66.87       67.29      8.04 o 
  -3  -6  13      465.90      459.76     16.30 o 
  -2  -6  13       67.48       57.02      7.75 o 
  -1  -6  13      853.37      810.80     31.53 o 
   0  -6  13       12.26       19.05      5.90 o 
   1  -6  13       57.79       67.32     15.84 o 
   2  -6  13       90.49      110.39     11.09 o 
  -6  -5  13        1.69       -8.17      6.67 o 
  -5  -5  13      134.59      150.62     10.03 o 
  -4  -5  13      261.64      274.62     13.36 o 
  -3  -5  13      535.03      513.94     16.86 o 
  -2  -5  13     1100.67     1070.70     25.80 o 
  -1  -5  13       76.68       67.68      7.74 o 
   0  -5  13      200.34      218.95     11.25 o 
   1  -5  13        0.69        0.27      4.49 o 
   2  -5  13        3.85       -9.82      6.54 o 
   3  -5  13       16.80       20.66      9.58 o 
  -6  -4  13       29.74       33.95      7.00 o 
  -5  -4  13      113.53      118.12     14.57 o 
  -4  -4  13      122.45      114.74      8.51 o 
  -3  -4  13      124.22      129.68      7.73 o 
  -2  -4  13       32.28       23.09      5.40 o 
  -1  -4  13       16.18        7.02      4.63 o 
   0  -4  13       53.42       26.25      5.91 o 
   1  -4  13      142.31      127.57     12.36 o 
   2  -4  13       15.29       21.51      8.11 o 
   3  -4  13        6.12       -5.95      6.80 o 
   4  -4  13       86.80      109.07     15.78 o 
  -6  -3  13      155.90      142.47     19.07 o 
  -5  -3  13       35.22       45.28      6.88 o 
  -4  -3  13      151.43      150.51      9.60 o 
  -3  -3  13      130.86      112.34     11.91 o 
  -2  -3  13      710.08      736.42     27.69 o 
  -1  -3  13      167.83      143.28     12.47 o 
   0  -3  13       56.16       51.92      9.41 o 
   1  -3  13        1.32       -6.52      5.09 o 
   2  -3  13        0.86       -5.50      5.62 o 
   3  -3  13      185.34      189.01     15.80 o 
   4  -3  13        2.66       -7.38      6.65 o 
   5  -3  13       46.18       50.96     12.75 o 
  -6  -2  13      204.41      187.60     11.70 o 
  -5  -2  13       22.26       21.14      5.95 o 
  -4  -2  13      126.58      115.69      8.83 o 
  -3  -2  13     1311.63     1284.38     38.45 o 
  -2  -2  13       91.14      100.30     10.52 o 
  -1  -2  13     1918.12     1896.27     51.15 o 
   0  -2  13      369.71      357.93     18.28 o 
   1  -2  13     1484.89     1422.51     42.28 o 
   2  -2  13        5.39       10.35      6.59 o 
   3  -2  13        1.91        0.53      6.44 o 
   4  -2  13      123.25      122.09     14.35 o 
   5  -2  13       18.09       18.50      9.99 o 
  -6  -1  13       59.03       55.81      8.08 o 
  -5  -1  13      280.09      290.94     13.12 o 
  -4  -1  13        3.74        9.69      5.97 o 
  -3  -1  13       82.34       83.34     10.20 o 
  -2  -1  13      677.84      620.40     23.52 o 
  -1  -1  13      608.76      593.05     23.01 o 
   0  -1  13     1197.98     1193.34     35.97 o 
   1  -1  13        4.57        5.45      5.73 o 
   2  -1  13       29.48       38.91      8.44 o 
   3  -1  13       60.72       69.44     10.35 o 
   4  -1  13      113.60       97.03     12.47 o 
   5  -1  13      310.29      321.81     20.70 o 
   6  -1  13      124.42      122.86     15.89 o 
  -6   0  13       12.41       13.02      7.89 o 
  -5   0  13       52.28       55.28      9.88 o 
  -4   0  13        7.00        3.14      5.99 o 
  -3   0  13       31.08       31.74      7.29 o 
  -2   0  13       61.43       72.43      9.26 o 
  -1   0  13      988.97     1048.76     32.19 o 
   0   0  13        0.51        1.90      5.07 o 
   1   0  13      986.15     1015.82     31.97 o 
   2   0  13       78.07       84.56      8.48 o 
   3   0  13      107.55      110.96      7.46 o 
   4   0  13      677.79      647.50     26.37 o 
   5   0  13       72.60       73.99     11.57 o 
   6   0  13      296.06      328.36     21.26 o 
  -6   1  13       75.94       94.18     14.29 o 
  -5   1  13       31.43       30.97      9.37 o 
  -4   1  13       60.39       70.08     10.48 o 
  -3   1  13       12.89        4.11      6.31 o 
  -2   1  13     1198.40     1187.04     35.56 o 
  -1   1  13      390.95      418.58     18.07 o 
   0   1  13     1876.32     1923.24     49.32 o 
   1   1  13       10.98       13.64      5.54 o 
   2   1  13     1224.99     1289.26     26.15 o 
   3   1  13       77.09       75.54      9.30 o 
   4   1  13        2.92        9.86      4.83 o 
   5   1  13      215.98      199.62     16.78 o 
   6   1  13       38.59       44.16     10.33 o 
  -5   2  13      153.77      158.85     10.17 o 
  -4   2  13       79.01      108.15      8.65 o 
  -3   2  13       46.97       63.99     10.44 o 
  -2   2  13       91.52      100.17     11.21 o 
  -1   2  13      670.43      674.83     23.82 o 
   0   2  13      465.12      462.81     18.82 o 
   1   2  13     1143.55     1119.37     32.38 o 
   2   2  13       20.87       21.19      4.37 o 
   3   2  13        8.68        9.15      8.86 o 
   4   2  13      215.52      230.92     10.12 o 
   5   2  13      197.86      162.25      9.22 o 
   6   2  13       43.62       32.48      9.94 o 
  -5   3  13        4.20        2.09      6.12 o 
  -4   3  13      227.02      283.41     18.92 o 
  -3   3  13       39.31       60.09      7.22 o 
  -2   3  13        4.18        6.65      6.69 o 
  -1   3  13       62.29       69.74      9.13 o 
   0   3  13      896.80      865.46     27.48 o 
   1   3  13        2.55        4.98      4.68 o 
   2   3  13      545.36      581.34     33.56 o 
   3   3  13       10.45        4.04      3.63 o 
   4   3  13      162.39      126.13      7.54 o 
   5   3  13       71.86       76.30     11.23 o 
   6   3  13        1.98       -9.56      6.37 o 
   7   3  13       64.54       55.20     12.98 o 
  -4   4  13        1.09        1.40      6.01 o 
  -3   4  13       21.80       38.67      9.09 o 
  -2   4  13      368.28      370.57     19.65 o 
  -1   4  13      827.26      886.78     29.49 o 
   0   4  13      108.53      113.37     10.20 o 
   1   4  13     1731.41     1735.78     33.10 o 
   2   4  13        0.03        0.30      3.52 o 
   3   4  13      491.51      512.74     22.88 o 
   4   4  13       44.83       38.60      8.85 o 
   5   4  13        5.60       -3.19      6.09 o 
   6   4  13       84.31       94.76     13.34 o 
   7   4  13       18.85       12.36     10.41 o 
  -4   5  13       71.47       96.75     11.06 o 
  -3   5  13      206.63      230.34     11.58 o 
  -2   5  13      483.46      500.77     24.65 o 
  -1   5  13      877.94      885.58     30.26 o 
   0   5  13     1166.90     1214.00     35.69 o 
   1   5  13      219.51      234.26     17.61 o 
   2   5  13      870.29      892.36     32.59 o 
   3   5  13        0.53        1.82      6.61 o 
   4   5  13      163.71      159.71     14.20 o 
   5   5  13      101.57      106.91     13.60 o 
   6   5  13       64.39       70.25     12.70 o 
   7   5  13      126.10      144.12     17.54 o 
  -3   6  13       26.84       39.67      8.37 o 
  -2   6  13       35.96       39.15      7.35 o 
  -1   6  13       81.96       94.48     12.40 o 
   0   6  13      203.11      202.84     13.30 o 
   1   6  13      222.64      240.95     16.75 o 
   2   6  13      181.45      189.50     15.12 o 
   3   6  13      159.58      171.98     14.54 o 
   4   6  13       99.59      128.49     13.47 o 
   5   6  13       18.19       13.90      7.78 o 
   6   6  13      209.19      220.49     17.88 o 
   7   6  13       30.05       23.59     10.89 o 
  -2   7  13       10.57        3.86      6.75 o 
   0   7  13      138.33      127.03     13.96 o 
   1   7  13       31.71       53.31     11.23 o 
   2   7  13      354.86      381.46     21.62 o 
   3   7  13        5.67       -3.42      6.37 o 
   4   7  13       79.74      109.73     14.52 o 
   5   7  13      121.43      112.42     14.78 o 
   6   7  13       15.48        9.09     10.18 o 
  -1   8  13       37.36       46.26     12.51 o 
   0   8  13      105.47      104.21     15.27 o 
   1   8  13      247.02      238.09     18.03 o 
   2   8  13       77.55       76.18     12.40 o 
   3   8  13      250.40      264.26     19.25 o 
   4   8  13        1.29        3.87      8.43 o 
   5   8  13       61.54       59.73     12.79 o 
   6   8  13      140.52      130.43     17.15 o 
   1   9  13      107.69       91.08     15.03 o 
   2   9  13       93.90      104.00     15.61 o 
   3   9  13       19.10       14.95      9.28 o 
   4   9  13       81.14       71.41     13.88 o 
  -4  -7  14      181.45      217.41     17.79 o 
  -3  -7  14       65.48       68.09     13.26 o 
  -2  -7  14        0.55        1.47      5.76 o 
  -1  -7  14      217.32      192.21     11.86 o 
   0  -7  14       27.09       19.13      7.33 o 
  -4  -6  14       32.22       50.65      8.07 o 
  -3  -6  14      200.75      192.73     11.14 o 
  -2  -6  14      106.65      109.10      9.84 o 
  -1  -6  14       24.36       19.95      6.15 o 
   0  -6  14      138.58      131.23     10.75 o 
   1  -6  14      113.50      116.79     10.79 o 
   2  -6  14       24.16       10.95     10.48 o 
  -6  -5  14      115.57      128.06     16.77 o 
  -5  -5  14        1.08        3.16      5.62 o 
  -4  -5  14      382.40      373.74     14.38 o 
  -3  -5  14       48.98       56.96      7.50 o 
  -2  -5  14       43.20       49.93      7.41 o 
  -1  -5  14      262.95      264.20     12.36 o 
   0  -5  14      160.50      131.21      9.28 o 
   1  -5  14      156.03      148.31     14.59 o 
   2  -5  14      162.95      155.15     16.21 o 
   3  -5  14      109.33      107.23     15.89 o 
  -6  -4  14       27.81       38.75      7.78 o 
  -5  -4  14      165.96      178.52     10.84 o 
  -4  -4  14        0.74       -2.38      4.72 o 
  -3  -4  14        3.60        8.70      7.93 o 
  -2  -4  14       26.23       28.58      7.61 o 
  -1  -4  14       33.54       17.71      5.44 o 
   0  -4  14        2.45        0.11      6.07 o 
   1  -4  14       20.29       20.12      7.55 o 
   2  -4  14       99.50       77.37     12.32 o 
   3  -4  14       20.16       17.04     10.09 o 
   4  -4  14       40.99       49.14     12.72 o 
  -6  -3  14      231.31      209.37     12.02 o 
  -5  -3  14       22.66       13.55      5.84 o 
  -4  -3  14      295.47      305.46     17.68 o 
  -3  -3  14       90.52       90.23     11.83 o 
  -2  -3  14       99.64       95.59     11.95 o 
  -1  -3  14        2.12        3.68      6.61 o 
   0  -3  14        9.79        5.18      6.24 o 
   1  -3  14       16.68       16.62      7.46 o 
   2  -3  14      113.49      118.90     13.58 o 
   3  -3  14       27.58       28.68      9.58 o 
   4  -3  14       50.40       55.43     11.57 o 
  -6  -2  14       44.61       47.65      8.16 o 
  -5  -2  14      275.18      267.70     12.85 o 
  -4  -2  14        0.19       -6.07      5.56 o 
  -3  -2  14       31.44       37.92      8.83 o 
  -2  -2  14        8.26       10.82      6.74 o 
  -1  -2  14      263.76      305.99     17.32 o 
   0  -2  14      360.24      376.15     19.42 o 
   1  -2  14      394.22      389.46     19.95 o 
   2  -2  14      442.23      438.26     21.83 o 
   3  -2  14      257.55      262.77     17.41 o 
   4  -2  14       39.15       36.18     10.37 o 
   5  -2  14      117.68      152.84     17.69 o 
  -6  -1  14      153.93      146.34     14.71 o 
  -5  -1  14        5.49        5.26      7.51 o 
  -4  -1  14      196.53      218.80     14.65 o 
  -3  -1  14       60.17       72.07     10.46 o 
  -2  -1  14       93.37       97.20     10.29 o 
  -1  -1  14      723.87      786.46     28.21 o 
   0  -1  14      104.88      107.40     11.42 o 
   1  -1  14     1514.72     1567.62     45.25 o 
   2  -1  14      600.56      590.99     24.57 o 
   3  -1  14      993.15     1021.00     35.54 o 
   4  -1  14      174.42      199.34     15.76 o 
   5  -1  14        0.02        1.75      7.21 o 
   6  -1  14       12.44       18.35     11.04 o 
  -6   0  14        2.31       -0.88      7.46 o 
  -5   0  14      310.64      294.80     18.01 o 
  -4   0  14       38.90       27.80      8.43 o 
  -3   0  14      347.21      346.15     17.71 o 
  -2   0  14      135.71      116.34     10.69 o 
  -1   0  14      156.49      152.05     11.89 o 
   0   0  14      370.53      448.50     19.87 o 
   1   0  14       18.95       19.67      6.89 o 
   2   0  14      909.18      918.21     21.22 o 
   3   0  14      319.36      322.22     11.98 o 
   4   0  14      122.52      115.01     13.41 o 
   5   0  14       19.08       23.22      9.07 o 
   6   0  14       24.11       35.78     10.74 o 
  -5   1  14       69.99       64.88     11.53 o 
  -4   1  14      432.25      432.87     21.36 o 
  -3   1  14       72.00       78.04     10.65 o 
  -2   1  14      107.52      120.34     11.25 o 
  -1   1  14      249.40      277.78     15.21 o 
   0   1  14        0.26        6.86      5.52 o 
   1   1  14     1502.40     1481.52     41.47 o 
   2   1  14      984.45     1003.26     22.55 o 
   3   1  14      416.71      412.21     13.49 o 
   4   1  14      487.16      543.79     17.26 o 
   5   1  14        2.60       -2.10      6.76 o 
   6   1  14       41.29       60.52     11.38 o 
  -5   2  14      218.98      187.19     16.94 o 
  -4   2  14       79.03       66.04     11.29 o 
  -3   2  14      184.42      203.98     14.52 o 
  -2   2  14       31.27       31.52      7.87 o 
  -1   2  14      219.18      224.38     13.75 o 
   0   2  14     1172.63     1336.20     38.07 o 
   1   2  14      171.67      148.10     11.59 o 
   2   2  14     1379.94     1323.11     27.29 o 
   3   2  14      294.43      283.70     10.97 o 
   4   2  14      157.13      153.92      8.69 o 
   5   2  14        5.67       -2.81      7.50 o 
   6   2  14       37.45       40.23     10.67 o 
  -5   3  14       32.92       41.49      7.90 o 
  -4   3  14      312.04      355.54     19.82 o 
  -3   3  14      236.35      234.11     16.08 o 
  -2   3  14      323.79      357.72     18.41 o 
  -1   3  14      167.29      170.68     12.36 o 
   0   3  14      101.26      110.56     10.50 o 
   1   3  14      218.28      187.77     12.17 o 
   2   3  14       25.41       14.33      5.00 o 
   3   3  14        2.09       -4.37      3.16 o 
   4   3  14      104.80       93.29      7.25 o 
   5   3  14        9.02        7.74      7.46 o 
   6   3  14        2.98       -0.02      7.14 o 
   7   3  14       23.55       33.79     11.18 o 
  -4   4  14      171.35      177.38     12.38 o 
  -3   4  14      746.33      779.77     20.24 o 
  -2   4  14       22.23       20.87      8.11 o 
  -1   4  14       84.97      106.35     12.08 o 
   0   4  14      249.05      243.60     13.90 o 
   1   4  14      400.02      393.93     17.39 o 
   2   4  14       27.89       17.51      4.75 o 
   3   4  14        8.10        3.89      6.33 o 
   4   4  14       10.78        8.64      6.93 o 
   5   4  14      212.62      212.77     16.12 o 
   6   4  14       21.09       24.34      9.30 o 
   7   4  14       50.00       55.62     12.64 o 
  -3   5  14       69.76       93.78      9.94 o 
  -2   5  14      336.00      374.81     20.70 o 
  -1   5  14       90.65      109.60     11.91 o 
   0   5  14       48.86       67.43      9.60 o 
   1   5  14      411.05      405.44     19.36 o 
   2   5  14      279.95      270.23     17.37 o 
   3   5  14     1338.76     1320.14     42.99 o 
   4   5  14      375.03      367.86     21.04 o 
   5   5  14       64.10       53.68     11.25 o 
   6   5  14      295.82      243.05     19.05 o 
   7   5  14        5.14       12.57     11.04 o 
  -3   6  14      171.46      189.76     11.58 o 
  -2   6  14        5.81        6.71      5.48 o 
  -1   6  14       12.07       13.77      7.23 o 
   1   6  14        2.27       -0.24      6.65 o 
   2   6  14      746.03      724.93     30.41 o 
   3   6  14      139.74      123.91     13.32 o 
   4   6  14      525.83      446.23     24.02 o 
   5   6  14       94.66       91.83     13.69 o 
   6   6  14       12.49       11.23      9.69 o 
   0   7  14       48.74       69.33     12.55 o 
   1   7  14      109.50      122.16     15.12 o 
   2   7  14        6.91       23.85      9.54 o 
   3   7  14      343.43      283.85     19.44 o 
   4   7  14       78.70       77.63     13.05 o 
   5   7  14      113.85      108.85     15.42 o 
   6   7  14       90.42       73.01     13.99 o 
   0   8  14       15.43       23.48     10.80 o 
   1   8  14        1.77        8.90      8.30 o 
   2   8  14      234.04      229.47     18.56 o 
   3   8  14       53.24       74.49     13.49 o 
   4   8  14      221.46      198.03     17.45 o 
   5   8  14      153.40      149.21     16.60 o 
   2   9  14        4.48       -0.45      8.64 o 
   3   9  14      240.98      213.28     18.61 o 
   4   9  14       18.47       12.43      9.99 o 
  -4  -7  15       84.67       80.82     14.07 o 
  -3  -7  15      128.44      132.80     11.71 o 
  -2  -7  15       65.11       60.26      8.78 o 
  -1  -7  15        0.05       -5.31      5.63 o 
  -4  -6  15      317.97      315.57     14.27 o 
  -3  -6  15      137.49      147.30     11.18 o 
  -2  -6  15       35.94       34.54     10.70 o 
  -1  -6  15      138.11      148.91     10.52 o 
   0  -6  15       31.51       35.13      7.27 o 
   1  -6  15       25.83       34.94     11.27 o 
  -5  -5  15      227.96      239.46     12.53 o 
  -4  -5  15      156.23      172.28     15.65 o 
  -3  -5  15      426.20      419.60     15.75 o 
  -2  -5  15       95.88       93.47      9.16 o 
  -1  -5  15       12.95        5.37      6.35 o 
   0  -5  15      184.88      204.94     17.04 o 
   1  -5  15        8.26        5.41      7.70 o 
   2  -5  15       61.20       71.92     13.67 o 
  -6  -4  15       45.08       44.63      8.34 o 
  -5  -4  15       28.10       13.53      6.11 o 
  -4  -4  15      280.36      269.40     17.60 o 
  -3  -4  15       50.77       48.22     10.41 o 
  -2  -4  15      258.26      242.43     16.92 o 
  -1  -4  15       48.73       32.31      9.30 o 
   0  -4  15        0.30       -3.38      5.75 o 
   1  -4  15        3.00        9.64      7.51 o 
   2  -4  15      107.84      125.62     15.42 o 
   3  -4  15        1.96       11.53      9.41 o 
  -6  -3  15       22.57       33.73      8.86 o 
  -5  -3  15       13.96       11.20      8.44 o 
  -4  -3  15        9.36        4.66      8.23 o 
  -3  -3  15        7.98       -1.73      6.42 o 
  -2  -3  15       32.85       29.21      8.47 o 
  -1  -3  15      111.02      107.01     12.98 o 
   0  -3  15       59.00       37.28      9.13 o 
   1  -3  15      102.55      106.12     12.98 o 
   2  -3  15        0.42        0.45      7.34 o 
   3  -3  15      359.41      345.98     21.56 o 
   4  -3  15       17.62        9.11      9.84 o 
  -6  -2  15       16.47       20.51      9.50 o 
  -5  -2  15      107.29       75.88     11.85 o 
  -4  -2  15      123.86      109.84     12.83 o 
  -3  -2  15       56.76       88.07     11.68 o 
  -2  -2  15      184.41      188.04     14.29 o 
  -1  -2  15      523.90      496.19     22.93 o 
   0  -2  15       20.40       11.44      7.91 o 
   1  -2  15      160.75      161.25     13.90 o 
   2  -2  15      320.94      292.04     18.31 o 
   3  -2  15       36.91       37.47      9.67 o 
   4  -2  15      394.59      378.66     22.84 o 
   5  -2  15        6.27       -3.12      8.40 o 
  -6  -1  15        5.42        0.11      7.96 o 
  -5  -1  15       26.31       30.18      8.98 o 
  -4  -1  15      145.74      117.02     13.22 o 
  -3  -1  15      828.70      834.32     30.18 o 
  -2  -1  15      148.80      134.49     12.30 o 
  -1  -1  15      471.89      484.22     21.94 o 
   0  -1  15      278.72      273.03     16.62 o 
   1  -1  15        0.63       10.71      6.95 o 
   2  -1  15      155.63      125.32     12.47 o 
   3  -1  15      219.11      209.60     15.87 o 
   4  -1  15        9.00        5.58      7.49 o 
   5  -1  15      222.83      247.22     19.01 o 
  -5   0  15        3.08        8.60      7.46 o 
  -4   0  15       88.45       87.90     11.76 o 
  -3   0  15      258.55      262.02     16.51 o 
  -2   0  15      606.26      587.91     24.06 o 
  -1   0  15      392.21      370.98     18.67 o 
   0   0  15       44.92       45.59      9.09 o 
   1   0  15       71.28       61.57     10.14 o 
   2   0  15      514.90      513.12     15.48 o 
   3   0  15      160.10      142.75      8.73 o 
   4   0  15      390.03      422.45     21.49 o 
   5   0  15       17.16       13.26      8.73 o 
   6   0  15       45.05       28.59     10.63 o 
  -5   1  15        0.53        0.60      7.23 o 
  -4   1  15      121.34      115.55     13.45 o 
  -3   1  15      254.46      240.44     15.78 o 
  -2   1  15      965.94      995.46     33.19 o 
  -1   1  15      711.62      723.95     26.73 o 
   0   1  15      948.31      962.19     31.78 o 
   1   1  15       87.91      115.63     11.59 o 
   2   1  15      545.71      562.56     16.13 o 
   3   1  15      730.77      691.68     18.55 o 
   4   1  15      106.59      107.42      7.94 o 
   5   1  15      101.44       92.66     12.47 o 
   6   1  15       14.11        2.99      8.40 o 
  -5   2  15        0.15       -9.60      7.59 o 
  -4   2  15      101.40      108.64     13.49 o 
  -3   2  15      164.65      160.50     13.75 o 
  -2   2  15      656.81      675.64     26.22 o 
  -1   2  15      668.53      693.69     25.96 o 
   0   2  15     1226.89     1313.77     38.82 o 
   1   2  15      270.08      290.10     15.63 o 
   2   2  15        2.16       10.63      4.26 o 
   3   2  15       43.33       38.08      6.42 o 
   4   2  15       67.15       64.85      7.15 o 
   5   2  15        2.53       -0.65      4.65 o 
  -4   3  15        0.08       -1.26      7.59 o 
  -3   3  15      250.20      234.64     16.40 o 
  -2   3  15       35.44       44.55      9.24 o 
  -1   3  15      401.14      473.78     21.06 o 
   0   3  15       30.22       27.57      8.17 o 
   1   3  15       58.22       39.84      8.43 o 
   2   3  15      499.75      427.52     22.22 o 
   3   3  15        2.47        2.92      3.92 o 
   4   3  15       98.20       89.39     11.87 o 
   5   3  15      138.29      125.92     12.81 o 
   6   3  15        0.20       -5.22      6.46 o 
  -4   4  15      110.35      118.07     10.61 o 
  -3   4  15       10.81       19.16      9.15 o 
  -2   4  15      544.22      497.45     23.50 o 
  -1   4  15      129.19      147.65     12.57 o 
   0   4  15       17.77       14.65      6.72 o 
   1   4  15        3.51        0.43      3.88 o 
   2   4  15        1.34       -4.08      3.83 o 
   3   4  15       23.58       11.04      7.21 o 
   4   4  15      115.60       86.68     12.19 o 
   5   4  15        1.23        1.67      8.02 o 
   6   4  15      270.20      256.89     19.14 o 
  -3   5  15      210.76      256.89     19.33 o 
  -2   5  15      309.24      323.37     19.74 o 
  -1   5  15      316.78      379.00     19.89 o 
   0   5  15       91.71       94.89     11.12 o 
   1   5  15       49.49       59.12      6.91 o 
   2   5  15      156.00      155.69     14.41 o 
   3   5  15       59.06       69.61     11.91 o 
   4   5  15       99.97      103.06     13.90 o 
   5   5  15      416.92      383.81     22.43 o 
   6   5  15        0.01        5.15      8.45 o 
  -2   6  15       75.74       89.88     14.07 o 
  -1   6  15       68.11       82.55     11.85 o 
   1   6  15       92.35       89.95     13.37 o 
   2   6  15       22.58       37.38      9.84 o 
   3   6  15      145.92      134.15     15.50 o 
   4   6  15      206.32      204.98     17.13 o 
   5   6  15       34.91       22.48      9.92 o 
   6   6  15      262.71      245.96     19.46 o 
   0   7  15       30.68       30.03     10.50 o 
   1   7  15       54.40       72.78     12.66 o 
   2   7  15      136.23      136.57     14.67 o 
   3   7  15        7.85       15.98      8.58 o 
   4   7  15       49.52       53.72     12.25 o 
   5   7  15      185.11      172.50     16.62 o 
   6   7  15       26.84       23.59     10.86 o 
   0   8  15      211.58      222.82     19.93 o 
   1   8  15      118.54      152.10     17.49 o 
   2   8  15       10.69       11.74      8.75 o 
   3   8  15      197.04      182.76     17.11 o 
   4   8  15       60.51       34.00     11.83 o 
   5   8  15       64.50       80.24     15.33 o 
  -4  -6  16       33.80       25.65      7.44 o 
  -3  -6  16       89.40      109.30     14.07 o 
  -2  -6  16      140.20      122.60     10.21 o 
  -1  -6  16        0.08        0.16      5.26 o 
   0  -6  16      163.40      159.54     18.46 o 
   1  -6  16        0.90      -11.16      7.44 o 
  -5  -5  16       16.62       16.72      9.94 o 
  -4  -5  16       90.29       97.22     14.41 o 
  -3  -5  16       79.99       79.08     13.52 o 
  -2  -5  16        1.48       -4.02      7.87 o 
  -1  -5  16      323.70      260.26     18.61 o 
   0  -5  16       18.53       24.91      9.26 o 
   1  -5  16      170.27      166.15     16.36 o 
   2  -5  16       67.31       79.77     14.26 o 
  -5  -4  16        2.79       -0.62      7.36 o 
  -4  -4  16       13.06        5.58      7.85 o 
  -3  -4  16        1.30        2.50      7.57 o 
  -2  -4  16      104.90      113.41     14.50 o 
  -1  -4  16       10.94        8.23      8.83 o 
   0  -4  16      462.53      442.64     23.89 o 
   1  -4  16        1.51        4.13      7.72 o 
   2  -4  16      176.50      170.98     16.27 o 
   3  -4  16       61.05       67.69     14.33 o 
  -5  -3  16        7.47       -9.47      6.74 o 
  -4  -3  16        2.37        1.71      7.66 o 
  -3  -3  16       37.73       42.60     10.01 o 
  -2  -3  16       16.76       29.62      8.85 o 
  -1  -3  16      121.97      114.48     13.84 o 
   0  -3  16       23.59       16.42      7.96 o 
   1  -3  16      214.25      190.57     15.57 o 
   2  -3  16        7.19        0.19      6.57 o 
   3  -3  16        0.23       -0.47      7.72 o 
   4  -3  16       15.46       31.65     11.85 o 
  -5  -2  16       26.97       32.72     10.18 o 
  -4  -2  16       97.39      122.16     14.31 o 
  -3  -2  16       19.76       12.10      7.74 o 
  -2  -2  16        4.86        7.70      7.49 o 
  -1  -2  16       63.84       81.99     11.95 o 
   0  -2  16      572.56      558.60     25.45 o 
   1  -2  16        3.80        5.43      7.01 o 
   2  -2  16      130.02      138.79     13.62 o 
   3  -2  16      278.21      261.63     18.14 o 
   4  -2  16        1.45       11.04      9.00 o 
  -5  -1  16       51.18       45.66     10.18 o 
  -4  -1  16        1.47       -4.47      6.22 o 
  -3  -1  16        4.96       -0.53      6.72 o 
  -2  -1  16        4.15       -5.71      5.88 o 
  -1  -1  16      934.23      968.20     34.09 o 
   0  -1  16       60.31       46.15     10.07 o 
   1  -1  16     1249.43     1292.78     42.90 o 
   2  -1  16      115.78      116.40     12.45 o 
   3  -1  16      103.40      120.10     12.55 o 
   4  -1  16      118.71      125.85     14.67 o 
   5  -1  16        2.74        1.84      7.96 o 
  -5   0  16       19.02       26.35      9.56 o 
  -4   0  16        2.28       -0.04      6.44 o 
  -3   0  16      148.83      154.21     13.47 o 
  -2   0  16      483.93      502.78     22.90 o 
  -1   0  16      130.72      159.05     13.69 o 
   0   0  16     2235.93     2238.70     59.62 o 
   1   0  16        5.53        1.52      6.59 o 
   2   0  16      988.25      985.58     29.16 o 
   3   0  16        0.59        2.97      6.29 o 
   4   0  16       25.24       23.70      8.23 o 
   5   0  16        2.61       -0.41      7.51 o 
  -5   1  16       75.27       82.76     13.58 o 
  -4   1  16      191.69      219.27     16.49 o 
  -3   1  16        0.62        6.76      6.80 o 
  -2   1  16      380.48      381.99     19.72 o 
  -1   1  16      672.51      705.02     27.40 o 
   0   1  16      124.39      150.53     13.00 o 
   1   1  16      944.76      881.65     30.99 o 
   2   1  16        0.23       16.70     11.39 o 
   3   1  16      133.63      143.21      8.81 o 
   4   1  16        0.98       -6.31      4.21 o 
   5   1  16       11.46        8.60      8.25 o 
   6   1  16       55.94       81.52     12.94 o 
  -5   2  16        3.73       -2.54      8.96 o 
  -4   2  16       44.89       35.74     10.24 o 
  -3   2  16       40.97       39.99     10.20 o 
  -2   2  16      132.67      123.35     11.95 o 
  -1   2  16      145.20      147.09     13.19 o 
   0   2  16      479.35      541.12     23.01 o 
   1   2  16        0.73        4.77      5.88 o 
   2   2  16      351.52      331.46     12.68 o 
   3   2  16       26.57       37.79     14.02 o 
   4   2  16      142.49      154.48      9.28 o 
   5   2  16      108.80      113.15      9.71 o 
  -4   3  16       29.63       51.77     11.57 o 
  -3   3  16       32.06       24.57      9.20 o 
  -2   3  16        1.99       -7.04      5.88 o 
  -1   3  16      447.28      494.40     22.20 o 
   0   3  16       40.56       31.35      8.06 o 
   1   3  16        7.80        4.56      6.37 o 
   2   3  16       56.46       54.37     12.55 o 
   3   3  16       61.55       68.22      7.12 o 
   4   3  16        1.60       -6.01      5.99 o 
   5   3  16       23.72       18.99      8.88 o 
   6   3  16       25.37       16.62      9.26 o 
  -3   4  16       92.80      117.07     14.63 o 
  -2   4  16        0.68        2.76      7.70 o 
  -1   4  16       48.05       47.95      9.50 o 
   0   4  16      120.50      122.41     11.40 o 
   1   4  16       74.59       60.74      7.35 o 
   2   4  16       38.46       34.74      5.96 o 
   3   4  16        8.49       -2.16      5.65 o 
   4   4  16        2.05        0.06      7.10 o 
   5   4  16      131.45      173.59     16.04 o 
   6   4  16       22.91       32.85     11.14 o 
  -3   5  16        4.48       10.12      9.26 o 
  -2   5  16       10.98       15.21      7.98 o 
  -1   5  16       60.37       60.14     11.16 o 
   0   5  16        4.62        1.37      6.29 o 
   1   5  16      480.19      486.97     25.26 o 
   2   5  16        0.06       -0.02      6.50 o 
   3   5  16      651.47      621.70     28.25 o 
   4   5  16      123.69      143.88     16.19 o 
   5   5  16        3.85        0.34      7.89 o 
   6   5  16      309.51      326.82     21.86 o 
  -2   6  16        8.12       10.76      9.32 o 
  -1   6  16        8.04       14.56      7.61 o 
   1   6  16       71.89       93.03     13.96 o 
   2   6  16      649.26      556.18     27.46 o 
   3   6  16       19.25       22.35      9.26 o 
   4   6  16      313.78      281.59     20.06 o 
   5   6  16       27.25       22.07      9.67 o 
   6   6  16       12.08       12.25     10.03 o 
   0   7  16       84.44       97.16     15.25 o 
   1   7  16      369.49      346.66     22.86 o 
   2   7  16        8.61        9.32      8.19 o 
   3   7  16      215.40      191.23     17.28 o 
   4   7  16        8.06        9.82      9.00 o 
   5   7  16       88.74       95.21     15.35 o 
   1   8  16       18.98       17.41     10.65 o 
   2   8  16      295.17      302.82     22.03 o 
   3   8  16        4.92        0.58      8.19 o 
   4   8  16      204.98      201.97     18.80 o 
  -3  -6  17       16.56       35.09     11.16 o 
  -2  -6  17        2.56       -6.50      7.42 o 
  -1  -6  17       69.42       98.82     15.76 o 
   0  -6  17       68.08       71.28     13.58 o 
  -4  -5  17        6.86        1.97      8.96 o 
  -3  -5  17      119.19      154.43     17.62 o 
  -2  -5  17      126.16      156.61     15.87 o 
  -1  -5  17        2.36       -1.37      7.27 o 
   0  -5  17      332.04      307.10     21.30 o 
   1  -5  17       86.86       86.29     14.46 o 
  -5  -4  17        5.60       -5.54      8.83 o 
  -4  -4  17      143.51      137.66     14.24 o 
  -3  -4  17       13.51       26.88      9.90 o 
  -2  -4  17       31.35       39.86     11.36 o 
  -1  -4  17       61.16       82.08     13.54 o 
   0  -4  17       55.71       43.99     10.86 o 
   1  -4  17      115.82      122.78     15.76 o 
   2  -4  17       71.40       65.14     13.64 o 
  -5  -3  17       48.30       31.33     10.27 o 
  -4  -3  17       16.10       10.89      8.15 o 
  -3  -3  17      111.62      113.07     14.20 o 
  -2  -3  17        0.65       -6.05      6.39 o 
  -1  -3  17        0.53       -8.36      6.35 o 
   0  -3  17       74.15       79.47     12.75 o 
   1  -3  17      168.18      160.93     15.25 o 
   2  -3  17      108.05      111.01     14.67 o 
   3  -3  17      256.21      268.75     20.02 o 
  -5  -2  17        8.60       -0.26      7.53 o 
  -4  -2  17      173.30      160.95     14.46 o 
  -3  -2  17       21.43        5.15      7.70 o 
  -2  -2  17       43.43       31.31      9.30 o 
  -1  -2  17      108.24      113.07     13.99 o 
   0  -2  17        7.68       13.82      8.21 o 
   1  -2  17      341.79      310.54     19.72 o 
   2  -2  17      250.40      250.70     18.01 o 
   3  -2  17       80.68       80.88     13.11 o 
   4  -2  17       91.44      113.56     16.32 o 
  -5  -1  17      219.07      210.48     17.02 o 
  -4  -1  17        0.80        0.17      7.06 o 
  -3  -1  17      833.42      824.93     31.95 o 
  -2  -1  17        1.07       -5.90      6.03 o 
  -1  -1  17       26.29       25.81      8.88 o 
   0  -1  17      552.13      609.90     26.82 o 
   1  -1  17       69.44       70.40     11.93 o 
   2  -1  17      232.38      210.01     15.83 o 
   3  -1  17      179.42      212.98     16.34 o 
   4  -1  17        2.92       -9.43      6.29 o 
   5  -1  17        8.98       19.01      9.60 o 
  -5   0  17       16.47       19.35     10.14 o 
  -4   0  17      487.69      448.39     22.97 o 
  -3   0  17        0.29       -0.09      7.70 o 
  -2   0  17      587.85      580.43     25.45 o 
  -1   0  17       17.65       22.71      8.62 o 
   0   0  17       38.67      103.23     13.19 o 
   1   0  17      260.28      264.73     17.37 o 
   2   0  17      306.95      353.68     13.46 o 
   3   0  17       51.45       62.72     11.57 o 
   4   0  17       42.79       56.50     10.97 o 
   5   0  17        1.19       -2.99      7.10 o 
  -5   1  17      135.62      158.45     17.77 o 
  -4   1  17        0.31        5.33      7.70 o 
  -3   1  17      864.50      816.10     31.76 o 
  -2   1  17       16.07        8.04      7.66 o 
  -1   1  17      292.64      279.64     17.28 o 
   0   1  17      474.76      486.50     22.54 o 
   1   1  17      159.54      153.19     13.22 o 
   2   1  17      362.62      364.56     13.66 o 
   3   1  17      380.66      386.18     14.11 o 
   4   1  17      246.78      222.86     16.47 o 
   5   1  17       86.40       92.86     13.90 o 
  -4   2  17      402.78      398.01     22.69 o 
  -3   2  17        0.31        1.09      7.44 o 
  -2   2  17      791.55      823.20     30.97 o 
  -1   2  17        4.39        0.17      6.22 o 
   0   2  17       40.27       40.87      9.60 o 
   1   2  17      111.66      119.40     13.05 o 
   2   2  17       46.42       30.95      6.02 o 
   3   2  17      279.51      243.41     11.46 o 
   4   2  17      117.02      113.78      9.50 o 
  -4   3  17        3.31      -10.39      6.93 o 
  -3   3  17      255.97      273.54     18.43 o 
  -2   3  17       30.31       17.43      8.17 o 
  -1   3  17       55.26       48.20      9.58 o 
   0   3  17      122.54      117.19     11.59 o 
   1   3  17       55.00       53.12      9.32 o 
   2   3  17        7.46       10.63      4.76 o 
   3   3  17      150.98      142.54      9.06 o 
   4   3  17      151.80      140.08     13.69 o 
   5   3  17      120.43      154.11     14.46 o 
   6   3  17        3.55       -3.06      8.68 o 
  -3   4  17        2.68       -5.86      7.36 o 
  -2   4  17       61.53       73.20     12.19 o 
  -1   4  17        6.30       -0.86      6.65 o 
   0   4  17        0.80       -5.52      6.42 o 
   1   4  17       13.23        3.63      4.82 o 
   2   4  17       51.45       36.72      6.50 o 
   3   4  17      212.46      187.25     15.27 o 
   4   4  17      340.24      354.34     21.73 o 
   5   4  17      121.26      131.84     16.02 o 
  -2   5  17        7.95       -2.87      7.40 o 
  -1   5  17       96.55      128.21     14.41 o 
   0   5  17        6.51        1.37      6.99 o 
   1   5  17      107.39      113.02     15.29 o 
   2   5  17      292.77      281.99     19.78 o 
   3   5  17      106.54       95.53     14.24 o 
   4   5  17      227.15      220.55     17.81 o 
   5   5  17      220.10      192.17     17.02 o 
   6   5  17       25.60       10.93      9.99 o 
  -1   6  17       22.72       10.09      8.40 o 
   1   6  17       66.43       68.18     13.54 o 
   2   6  17       19.26       19.76      9.58 o 
   3   6  17      214.22      236.23     18.37 o 
   4   6  17      142.77      151.20     15.98 o 
   5   6  17       50.81       45.47     12.06 o 
   0   7  17        6.37       13.56     10.71 o 
   1   7  17        7.58       16.02      9.86 o 
   2   7  17      124.09      148.20     17.64 o 
   3   7  17      118.08       98.14     15.06 o 
   4   7  17      258.77      246.53     20.87 o 
   5   7  17      124.83      139.26     17.75 o 
   2   8  17        0.84       -2.93      9.17 o 
   3   8  17      269.60      278.42     21.88 o 
  -3  -5  18      138.54      151.41     17.34 o 
  -2  -5  18       73.08       60.97     13.71 o 
  -1  -5  18      176.08      169.65     16.75 o 
   0  -5  18        0.78       10.33      9.94 o 
  -4  -4  18       51.29       48.48     11.44 o 
  -3  -4  18       37.57       11.01      9.11 o 
  -2  -4  18      266.08      274.59     20.25 o 
  -1  -4  18        0.25        1.43      8.15 o 
   0  -4  18      243.06      266.34     20.12 o 
   1  -4  18       30.61       32.61     10.76 o 
   2  -4  18       17.12       22.35     10.16 o 
  -4  -3  18        2.58       -3.72      8.19 o 
  -3  -3  18      245.47      244.48     18.16 o 
  -2  -3  18      133.23      154.43     17.30 o 
  -1  -3  18      173.20      144.42     15.65 o 
   0  -3  18        0.35       -8.15      7.31 o 
   1  -3  18      232.56      231.91     18.28 o 
   2  -3  18       24.47       33.58     10.44 o 
   3  -3  18        1.76       -6.63      8.30 o 
  -5  -2  18       17.66       10.48      8.96 o 
  -4  -2  18       23.36        8.75      8.53 o 
  -3  -2  18      186.66      174.61     15.50 o 
  -2  -2  18      388.56      331.67     20.74 o 
  -1  -2  18      467.20      443.60     23.70 o 
   0  -2  18      234.26      205.69     17.11 o 
   1  -2  18        5.58        8.38      7.74 o 
   2  -2  18       11.44       10.50      7.93 o 
   3  -2  18       62.78       76.33     13.11 o 
   4  -2  18       18.07       24.87     10.54 o 
  -5  -1  18       28.93       37.38     10.89 o 
  -4  -1  18      100.83      125.41     14.86 o 
  -3  -1  18       40.84       50.26     11.53 o 
  -2  -1  18      246.48      232.44     17.88 o 
  -1  -1  18      475.00      445.06     23.22 o 
   0  -1  18       93.87       86.63     12.90 o 
   1  -1  18       39.34       51.99     11.83 o 
   2  -1  18        5.87        7.42      7.81 o 
   3  -1  18       20.39       24.44      9.02 o 
   4  -1  18      102.15       97.56     13.99 o 
  -4   0  18        5.32        1.73      8.11 o 
  -3   0  18      452.40      438.04     22.97 o 
  -2   0  18      365.66      344.82     20.72 o 
  -1   0  18       68.22       91.94     13.92 o 
   0   0  18      528.80      499.25     24.02 o 
   1   0  18        4.57        5.15      7.27 o 
   2   0  18        6.68       11.21      8.25 o 
   3   0  18       12.76       16.81      7.81 o 
   4   0  18       39.20       42.28     10.91 o 
   5   0  18      103.00       88.00     14.37 o 
  -4   1  18      234.80      257.42     18.78 o 
  -3   1  18       93.05       96.34     13.47 o 
  -2   1  18      651.58      710.95     29.26 o 
  -1   1  18      216.44      204.45     15.59 o 
   0   1  18      149.63      204.19     15.61 o 
   1   1  18      244.29      238.94     16.96 o 
   2   1  18        3.50        0.93      4.63 o 
   3   1  18       61.08       51.07      6.96 o 
   4   1  18      118.95      132.78     13.30 o 
   5   1  18       25.01       34.64     10.76 o 
  -4   2  18        0.31        0.02      7.78 o 
  -3   2  18      126.12      134.86     13.71 o 
  -2   2  18      114.98      111.38     13.60 o 
  -1   2  18      164.97      150.75     14.31 o 
   0   2  18      158.17      130.88     13.56 o 
   1   2  18       15.74       22.03      8.02 o 
   2   2  18      178.55      196.88     10.93 o 
   3   2  18      230.51      234.67     11.75 o 
   4   2  18       48.06       60.94      7.94 o 
  -3   3  18       65.69       43.41     10.97 o 
  -2   3  18       11.35       11.53      8.40 o 
  -1   3  18      137.30      145.42     13.52 o 
   0   3  18       66.99       64.48     11.27 o 
   1   3  18      203.70      249.08     16.10 o 
   2   3  18        0.17       -0.16      4.38 o 
   3   3  18      103.34      141.51     11.49 o 
   4   3  18      145.91      144.18     16.40 o 
   5   3  18       35.92       42.77     11.53 o 
  -3   4  18        7.04        9.24      8.96 o 
  -2   4  18       38.18       32.36     10.63 o 
  -1   4  18      108.66      128.98     14.29 o 
   0   4  18      135.53      135.69     12.87 o 
   1   4  18      213.72      211.79     11.54 o 
   2   4  18       96.71      123.28      9.59 o 
   3   4  18        2.48        1.09      7.21 o 
   4   4  18       37.54       60.84     12.10 o 
   5   4  18       87.29       85.39     13.58 o 
  -2   5  18      115.38      133.81     15.91 o 
  -1   5  18       24.81       21.45      9.30 o 
   0   5  18      316.97      305.88     18.56 o 
   1   5  18      219.92      242.34     19.01 o 
   2   5  18       72.59       64.88     12.23 o 
   3   5  18      133.99      133.62     14.65 o 
   4   5  18      130.49      145.74     17.15 o 
   5   5  18       12.78        7.78     10.18 o 
   1   6  18      148.58      122.97     17.04 o 
   2   6  18      205.47      214.82     18.50 o 
   3   6  18        6.59        9.26      8.85 o 
   4   6  18       87.62      105.99     15.78 o 
   5   6  18      114.19      120.49     16.75 o 
   1   7  18      166.27      156.16     17.11 o 
   2   7  18       27.42       36.31     11.68 o 
   3   7  18      136.26      144.38     18.03 o 
   4   7  18       49.36       73.76     14.69 o 
  -2  -5  19      176.88      157.81     17.07 o 
  -1  -5  19       15.93        8.02      9.82 o 
  -3  -4  19      116.16      113.49     16.08 o 
  -2  -4  19        3.71       13.37      9.77 o 
  -1  -4  19      213.58      222.22     18.67 o 
   0  -4  19        1.27        8.17      9.60 o 
   1  -4  19      160.60      173.16     19.40 o 
  -4  -3  19        0.34       -1.26      8.15 o 
  -3  -3  19        1.05        6.42      8.60 o 
  -2  -3  19       84.60       95.72     14.29 o 
  -1  -3  19        8.86       -0.11      7.96 o 
   0  -3  19      255.20      275.08     20.57 o 
   1  -3  19       61.21       53.12     12.06 o 
   2  -3  19       40.17       44.40     12.17 o 
  -4  -2  19        4.38       -6.89      7.08 o 
  -3  -2  19       25.19       34.67     11.27 o 
  -2  -2  19       39.52       44.61     11.57 o 
  -1  -2  19      284.66      312.02     20.89 o 
   0  -2  19        6.83       -3.89      7.76 o 
   1  -2  19      484.61      482.38     26.22 o 
   2  -2  19       31.33       29.77     10.01 o 
   3  -2  19       34.67       42.39     12.15 o 
  -4  -1  19       10.41       -4.90      7.96 o 
  -3  -1  19      103.70      132.40     15.55 o 
  -2  -1  19      258.35      281.56     19.40 o 
  -1  -1  19       46.51       62.60     12.49 o 
   0  -1  19      321.56      357.16     21.81 o 
   1  -1  19        4.98       -7.72      7.06 o 
   2  -1  19       16.86       15.50      8.36 o 
   3  -1  19       13.70       12.81      8.47 o 
   4  -1  19        6.18        2.61      8.55 o 
  -4   0  19      324.28      352.82     22.33 o 
  -3   0  19       40.37       34.94     10.44 o 
  -2   0  19       68.42       90.03     13.26 o 
  -1   0  19      125.94      140.95     14.35 o 
   0   0  19       21.85       17.51      9.13 o 
   1   0  19       26.93       31.80      6.55 o 
   2   0  19        1.78        9.90      7.98 o 
   3   0  19        3.13        2.78      7.21 o 
   4   0  19       59.66       72.93     12.60 o 
  -4   1  19      194.56      198.05     17.22 o 
  -3   1  19      100.11      114.67     15.50 o 
  -2   1  19        0.46       19.82      9.90 o 
  -1   1  19      104.34      105.17     13.94 o 
   0   1  19      220.55      258.79     18.22 o 
   1   1  19       87.41       82.16     13.15 o 
   2   1  19      339.83      326.93     13.89 o 
   3   1  19       76.59       73.65     12.17 o 
   4   1  19        6.86       12.00      8.94 o 
  -3   2  19        9.21        4.04      9.00 o 
  -2   2  19        7.26        7.51      8.15 o 
  -1   2  19       83.65       96.71     13.32 o 
   0   2  19       43.09       38.99     10.54 o 
   1   2  19     1035.20     1035.82     36.38 o 
   2   2  19       23.62       19.57      6.38 o 
   3   2  19      591.12      587.83     21.85 o 
   4   2  19       70.97       74.88     13.92 o 
  -3   3  19       21.83       33.04     10.99 o 
  -2   3  19        6.50        6.76      8.45 o 
  -1   3  19        1.14       -1.30      7.63 o 
   0   3  19       94.46       98.57     13.54 o 
   1   3  19       38.45       47.89      7.82 o 
   2   3  19      446.43      436.42     16.29 o 
   3   3  19       25.32       39.25      7.07 o 
   4   3  19       56.74       56.99     11.78 o 
   5   3  19       16.13       17.69      9.60 o 
  -2   4  19        1.52      -11.36      7.57 o 
  -1   4  19        5.81       -1.75      8.02 o 
   0   4  19        0.71        2.74      8.23 o 
   1   4  19      230.10      239.95     12.51 o 
   2   4  19       80.09       88.79     13.96 o 
   3   4  19      280.95      248.25     18.54 o 
   4   4  19      103.89      133.87     16.96 o 
   5   4  19       10.87        6.76      9.69 o 
  -1   5  19       11.39        4.58      8.96 o 
   0   5  19      258.28      265.18     17.60 o 
   1   5  19       28.13       31.80     11.38 o 
   2   5  19      540.13      605.94     30.13 o 
   3   5  19       25.31       30.71     10.52 o 
   4   5  19      228.72      227.69     18.90 o 
   5   5  19       42.46       47.67     12.68 o 
   1   6  19      380.54      378.27     25.09 o 
   2   6  19        1.65        3.85      9.00 o 
   3   6  19      247.81      234.34     19.55 o 
   4   6  19        4.49        0.36      8.66 o 
   2   7  19      246.68      225.88     20.40 o 
  -2  -4  20       83.63      122.07     16.72 o 
  -1  -4  20        0.06       -9.82      7.66 o 
   0  -4  20       40.82       47.07     12.40 o 
  -3  -3  20       49.34       42.73     12.02 o 
  -2  -3  20       93.35      109.43     15.87 o 
  -1  -3  20       71.14       91.10     15.12 o 
   0  -3  20        1.57      -11.10      7.40 o 
   1  -3  20       88.06       89.71     14.82 o 
  -3  -2  20      167.74      144.85     15.46 o 
  -2  -2  20       40.42       41.66     11.78 o 
  -1  -2  20      130.64      110.65     15.46 o 
   0  -2  20       18.11       18.07      9.77 o 
   1  -2  20       20.81       14.86      9.71 o 
   2  -2  20       21.06       20.23      9.82 o 
  -3  -1  20       30.02       13.39      9.58 o 
  -2  -1  20      237.63      202.97     17.47 o 
  -1  -1  20       31.34       41.06     12.04 o 
   0  -1  20       11.27        0.26      8.21 o 
   1  -1  20        4.34        7.61      8.66 o 
   2  -1  20       43.76       46.17     11.04 o 
   3  -1  20       13.69       10.18      9.02 o 
  -3   0  20      216.35      202.42     17.77 o 
  -2   0  20       20.52       11.42      9.24 o 
  -1   0  20       15.01       15.87      9.43 o 
   0   0  20        4.81       -2.63      6.80 o 
   1   0  20        1.22       -7.16      4.77 o 
   2   0  20        3.25        4.11      8.04 o 
   3   0  20       71.82       69.91     12.66 o 
   4   0  20        1.98        7.10      8.96 o 
  -3   1  20       21.90       11.08      9.41 o 
  -2   1  20      227.40      212.68     17.15 o 
  -1   1  20        1.15       -6.91      7.44 o 
   0   1  20       20.71       29.81      9.75 o 
   1   1  20       75.84       78.97      9.52 o 
   2   1  20       47.00       42.08      7.52 o 
   3   1  20       16.50        8.06      8.13 o 
   4   1  20      151.93      136.08     14.16 o 
  -3   2  20      107.34      108.87     14.95 o 
  -2   2  20       11.30        5.65      8.30 o 
  -1   2  20      155.21      151.65     14.69 o 
   0   2  20       60.65       61.31     11.68 o 
   1   2  20        3.23       38.90      9.73 o 
   2   2  20      116.06      134.98     10.61 o 
   3   2  20      137.55      146.37     10.20 o 
   4   2  20       41.70       41.49     10.14 o 
  -2   3  20      133.42      137.27     16.72 o 
  -1   3  20       32.45       42.64     11.06 o 
   0   3  20        1.97       11.27      8.53 o 
   1   3  20      171.99      179.91     11.16 o 
   2   3  20       55.67       44.64      7.68 o 
   3   3  20       53.44       34.43      9.99 o 
   4   3  20      183.92      189.69     16.77 o 
  -2   4  20        7.01        5.07      8.43 o 
  -1   4  20      164.42      193.50     16.38 o 
   0   4  20        9.71        3.02      7.78 o 
   1   4  20        0.20       -3.22      5.26 o 
   2   4  20      113.88      144.31     17.00 o 
   3   4  20       31.90       16.45      9.45 o 
   4   4  20       62.92       50.73     13.05 o 
  -1   5  20        9.23        8.08      9.39 o 
   0   5  20      117.70      140.80     15.18 o 
   1   5  20       45.62       77.82     15.16 o 
   2   5  20        0.75       11.46      9.79 o 
   3   5  20      126.57      103.49     15.89 o 
   4   5  20      135.32      126.11     16.81 o 
   1   6  20       48.76       45.08     13.22 o 
   2   6  20      132.86      168.63     18.69 o 
   3   6  20       31.46       22.41     10.39 o 
  -2  -3  21       71.03       37.45     11.87 o 
  -1  -3  21       47.54       56.50     13.45 o 
   0  -3  21      132.03      146.83     18.99 o 
  -3  -2  21        6.65       -2.12      9.15 o 
  -2  -2  21       63.61       54.11     12.81 o 
  -1  -2  21       80.90       82.42     14.52 o 
   0  -2  21        2.99        6.48      9.32 o 
   1  -2  21       92.82       95.55     15.10 o 
   2  -2  21       10.44       22.11     10.48 o 
  -3  -1  21        5.68       -1.20      8.98 o 
  -2  -1  21      222.16      202.69     18.03 o 
  -1  -1  21       49.06       69.67     13.75 o 
   0  -1  21       25.99       14.95      9.92 o 
   1  -1  21        0.31       -1.41      7.81 o 
   2  -1  21      122.79      151.62     17.47 o 
  -3   0  21       63.08       52.33     12.81 o 
  -2   0  21        3.88        3.12      9.75 o 
  -1   0  21      176.96      167.15     16.81 o 
   0   0  21      135.03      163.84     18.31 o 
   1   0  21        6.17       -4.02      7.91 o 
   2   0  21        0.62        0.86      8.79 o 
   3   0  21        2.54        0.38      8.58 o 
  -2   1  21       24.29       18.95      9.82 o 
  -1   1  21       29.53       37.17     10.95 o 
   0   1  21      120.74      117.51     15.78 o 
   1   1  21       92.47       99.80     10.44 o 
   2   1  21       46.38       38.02      7.69 o 
   3   1  21       20.26       17.60      9.69 o 
  -2   2  21        9.97        4.38      8.62 o 
  -1   2  21      246.20      250.51     18.73 o 
   0   2  21       42.47       50.58     12.00 o 
   1   2  21      453.19      454.13     17.38 o 
   2   2  21        2.60       -2.04      5.56 o 
   3   2  21       37.89       44.07     11.90 o 
   4   2  21       26.62       22.63      9.43 o 
  -2   3  21      105.85      116.49     15.72 o 
  -1   3  21       85.78      113.41     15.33 o 
   0   3  21      372.85      396.43     22.69 o 
   1   3  21       11.08       19.93      8.83 o 
   2   3  21      138.68      127.03     16.08 o 
   3   3  21        0.30        1.11      7.91 o 
   4   3  21       19.90       14.20     10.12 o 
  -1   4  21      118.51      123.72     16.23 o 
   0   4  21       17.03        9.82      8.94 o 
   1   4  21      129.08      137.40     11.05 o 
   2   4  21        9.40        5.86      9.52 o 
   3   4  21       49.03       39.41     11.44 o 
   1   5  21       49.22       58.51     13.99 o 
   2   5  21      224.78      247.71     21.02 o 
   3   5  21        0.08       -2.16      8.08 o 
  -1  -2  22        2.70        1.28     10.69 o 
   0  -2  22       94.34      126.65     17.60 o 
  -2  -1  22        9.05       25.06     12.04 o 
  -1  -1  22        2.72        9.90      9.17 o 
   0  -1  22       49.25       40.55     12.00 o 
   1  -1  22       98.70      110.95     16.10 o 
  -2   0  22        1.90        3.46     10.35 o 
  -1   0  22        4.36        2.61      9.22 o 
   0   0  22       16.57       29.36     11.08 o 
   1   0  22       32.48       34.82     11.74 o 
   2   0  22      169.00      173.12     17.09 o 
  -2   1  22       25.34       17.00     10.50 o 
  -1   1  22       13.23       26.37     11.74 o 
   0   1  22       37.91       42.71     12.06 o 
   1   1  22       55.06       50.75      8.77 o 
   2   1  22       12.31        4.15      8.58 o 
  -1   2  22       74.29       89.29     14.65 o 
   0   2  22       77.40       93.13     14.73 o 
   1   2  22        0.01       11.61      6.65 o 
   2   2  22       96.19       77.16      9.71 o 
   3   2  22       25.12       27.12     10.71 o 
  -1   3  22       20.66       53.49     13.28 o 
   0   3  22        4.93        7.83      9.56 o 
   1   3  22      126.43      152.09     12.26 o 
   2   3  22       37.41       36.53      7.89 o 
   3   3  22      143.86      140.29     15.53 o 
   1   4  22        0.79       -8.90      5.93 o 
   2   4  22      245.21      231.97     19.72 o 
   0   0  23       28.92       20.19     10.78 o 
   0   1  23       24.45       14.91     10.44 o 
   1   1  23        9.49        1.54      8.22 o 
   0   2  23       77.52       86.72     15.55 o 
   1   2  23       22.67       30.57      8.75 o 
                                                 
